# Supplementary material for: Recruitment of a splicing factor to the nuclear lamina for its inactivation
Source: Commun Biol. 2022 Jul 22;5:736. doi: 10.1038/s42003-022-03689-y (PMC9307855; doi:10.1038/s42003-022-03689-y)
Supplement: Supplementary file 4 — Supplementary Data 1 [file 42003_2022_3689_MOESM4_ESM.xlsx]

## Sheet: Figure4d
	4d_left									4d_right; lanes 1, 4 and 5 shown in manuscript Figure

## Sheet: Figure4e
	4e_upper; lanes 4, 5 and 6 shown in manuscript Figure
	4e_lower; lanes 4, 5 and 6 shown in manuscript Figure

## Sheet: Figure2b
Prp38-LaminA timescale quantification
	background subtractions							substracted first value	normalized to last value					substracted first value	normalized to last value						substracted first value	normalized to last value						substracted first value	normalized to last value						substracted first value	normalized to last value						substracted first value	normalized to last value						substracted first value
first time-scale		RFP	ECFP				Rcoloc	Rcoloc	Rcoloc				Rcoloc	Rcoloc	Rcoloc					Rcoloc	Rcoloc	Rcoloc					Rcoloc	Rcoloc	Rcoloc					Rcoloc	Rcoloc	Rcoloc					Rcoloc	Rcoloc	Rcoloc					Rcoloc	Rcoloc
	2min	0.223	0.416		ROI1	2min	-0.1587	0	0		ROI2	2min	-0.2797	0	0			ROI3	2min	0.0484	0	0			ROI4	2min	-0.2277	0	0			ROI5	2min	-0.1847	0	0			ROI6	2min	-0.0207	0	0			ROI7	2min	0.072	0
	5min	0.212	0.668			5min	-0.2018	-0.0431	-0.0429797			5min	-0.1466	0.1331	0.126137				5min	0.6999	0.6515	0.885311				5min	0.0993	0.327	0.294144				5min	-0.0916	0.0931	0.118689				5min	0.4052	0.4259	0.538909				5min	0.6802	0.6082
	10min	0.178	0.739			10min	-0.0235	0.1352	0.134822			10min	0.0886	0.3683	0.349033				10min	0.7229	0.6745	0.916565				10min	0.4853	0.713	0.64136				10min	0.0418	0.2265	0.288756				10min	0.6724	0.6931	0.877009				10min	0.8836	0.8116
	15min	0.127	0.320			15min	0.2144	0.3731	0.372058			15min	0.2855	0.5652	0.535633				15min	0.8038	0.7554	1.0265				15min	0.7061	0.9338	0.839975				15min	0.1611	0.3458	0.440847				15min	0.7216	0.7423	0.939264				15min	0.884	0.812
	20min	0.239	0.497			20min	0.5426	0.7013	0.699342			20min	0.4302	0.7099	0.672763				20min	0.7795	0.7311	0.993477				20min	0.7994	1.0271	0.9239				20min	0.3168	0.5015	0.639342				20min	0.924	0.9447	1.19537				20min	0.9066	0.8346
	25min	0.274	0.370			25min	0.5892	0.7479	0.745812			25min	0.5726	0.8523	0.807714				25min	0.7755	0.7271	0.988042				25min	0.8482	1.0759	0.967797				25min	0.4741	0.6588	0.839878				25min	0.9096	0.9303	1.17715				25min	0.8943	0.8223
	30min	0.223	0.483			30min	0.5525	0.7112	0.709214			30min	0.6213	0.901	0.853867				30min	0.8003	0.7519	1.02174				30min	0.854	1.0817	0.973014				30min	0.532	0.7167	0.913692				30min	0.8888	0.9095	1.15083				30min	0.8822	0.8102
	40min	0.226	0.387			40min	0.8441	1.0028	1			40min	0.7755	1.0552	1				40min	0.7843	0.7359	1				40min	0.884	1.1117	1				40min	0.5997	0.7844	1				40min	0.7696	0.7903	1				40min	0.9081	0.8361
	background subtractions							substracted first value	normalized to last value					substracted first value	normalized to last value						substracted first value	normalized to last value						substracted first value	normalized to last value						substracted first value	normalized to last value						substracted first value	normalized to last value						substracted first value
second time-scale		RFP	ECFP				Rcoloc	Rcoloc	Rcoloc				Rcoloc	Rcoloc	Rcoloc					Rcoloc	Rcoloc	Rcoloc					Rcoloc	Rcoloc	Rcoloc					Rcoloc	Rcoloc	Rcoloc					Rcoloc	Rcoloc	Rcoloc					Rcoloc	Rcoloc
	2min	0.122	2164		ROI1	2min	-0.1	0	0		ROI2	2min	-0.1104	0	0			ROI3	2min	-0.0675	0	0			ROI4	2min	-0.1744	0	0			ROI5	2min	0.0061	0	0			ROI6	2min	0.0449	0	0			ROI7	2min	0.0103	0
	5min	0.087	2174			5min	0.4212	0.5212	0.587599			5min	-0.0186	0.0918	0.132468				5min	0.4652	0.5327	0.697799				5min	0.4886	0.663	0.703896				5min	0.5923	0.5862	0.797226				5min	0.4083	0.3634	0.630903				5min	0.098	0.0877
	10min	0.072	2195			10min	0.6059	0.7059	0.795829			10min	0.4726	0.583	0.84127				10min	0.4416	0.5091	0.666885				10min	0.7941	0.9685	1.02824				10min	0.7656	0.7595	1.03291				10min	0.614	0.5691	0.988021				10min	0.2527	0.2424
	15min	0.121	2174			15min	0.6938	0.7938	0.894927			15min	0.5809	0.6913	0.997547				15min	0.5809	0.6484	0.849358				15min	0.6836	0.858	0.910925				15min	0.7702	0.7641	1.03917				15min	0.7772	0.7323	1.27135				15min	0.3318	0.3215
	20min	0.072	2183			20min	0.6942	0.7942	0.895378			20min	0.4869	0.5973	0.861905				20min	0.5928	0.6603	0.864946				20min	0.6815	0.8559	0.908695				20min	0.7566	0.7505	1.02067				20min	0.795	0.7501	1.30226				20min	0.2507	0.2404
	25min	0.076	2176			25min	0.7098	0.8098	0.912965			25min	0.5796	0.69	0.995671				25min	0.631	0.6985	0.914986				25min	0.6567	0.8311	0.882365				25min	0.75	0.7439	1.0117				25min	0.7878	0.7429	1.28976				25min	0.2183	0.208
	30min	0.068	2186			30min	0.6837	0.7837	0.88354			30min	0.5978	0.7082	1.02193				30min	0.6882	0.7557	0.989914				30min	0.7214	0.8958	0.951056				30min	0.6712	0.6651	0.904529				30min	0.7115	0.6666	1.15729				30min	0.4585	0.4482
	40min	0.062	2211			40min	0.787	0.887	1			40min	0.5826	0.693	1				40min	0.6959	0.7634	1				40min	0.7675	0.9419	1				40min	0.7414	0.7353	1				40min	0.6209	0.576	1				40min	0.7412	0.7309
	combined data of 19 ROIs
		average	sd
	2min	0	0
	5min	0.437383	0.292247
	10min	0.696191	0.300768
	15min	0.851325	0.243151
	20min	0.888394	0.216087
	25min	0.938656	0.20756
	30min	0.945511	0.149301
	40min	1	0
[truncated: 16 more columns]

## Sheet: Figure6aand6c
ID	chr	start	end	intron	DMSOctr1	DMSOctr2	DMSOctr3	DMSOstbl1	DMSOstbl2	DMSOstbl3	Treatctr1	Treatctr2	Treatctr3	Treatstbl1	Treatstbl2	Treatstbl3	p-value-all
CATSPER4	1	26200058	26200829	771	0	0	0	0	0	0	0	0	0	0.04	0.03	0.03	2.94138e-09
ARHGEF28	5	73893361	73894392	1031	0	0	0	0	0	0	0	0	0	0.03	0.02	0.02	9.21399e-08
KIF25	6	168002659	168003613	954	0	0	0	0	0	0	0	0	0	0.03	0.02	0.02	9.21399e-08
DSP	6	7568589	7569185	596	0	0	0	0	0	0	0	0	0	0.05	0.06	0.03	1.2705e-06
UTRN	6	144827676	144828789	1113	0	0	0	0	0	0	0	0	0	0.03	0.04	0.02	1.50154e-06
HK1	10	69288770	69295632	6862	0	0	0	0	0	0	0	0	0	0.02	0.01	0.02	2.1349e-06
LINC00607	2	215747394	215750242	2848	0	0	0	0	0	0	0	0	0	0.02	0.01	0.02	2.1349e-06
TTC39C	18	24128983	24130312	1329	0.28	0.23	0.32	0.25	0.3	0.27	0.32	0.2	0.28	0.74	0.56	0.59	2.41188e-06
EPB41L4B	9	109174623	109176550	1927	0	0	0	0.01	0	0	0	0	0	0.02	0.02	0.02	2.53044e-06
ZW10	11	113760590	113760816	226	0	0	0	0	0	0	0	0	0	0.1	0.07	0.15	4.79954e-06
MCF2L2	3	183309835	183310515	680	0	0	0	0	0	0	0	0	0	0.04	0.09	0.09	6.75073e-06
SLC9C2	1	173507041	173509567	2526	0	0	0.01	0	0	0	0	0	0	0.03	0.02	0.02	7.25638e-06
THADA	2	43552339	43556092	3753	0.01	0	0	0.01	0.01	0.01	0	0	0.01	0.03	0.03	0.04	1.54952e-05
PLXNC1	12	94260840	94262520	1680	0	0	0	0	0	0	0	0	0	0.02	0.01	0.01	1.56033e-05
SLC24A3	20	19681991	19684175	2184	0	0	0	0	0	0	0	0	0	0.01	0.02	0.01	1.56033e-05
LEKR1	3	157024924	157028102	3178	0	0	0	0	0	0	0	0	0	0.02	0.01	0.01	1.56033e-05
ABCB5	7	20723219	20727039	3820	0	0	0	0	0	0	0	0	0	0.02	0.01	0.01	1.56033e-05
DGKH	13	42159372	42160010	638	0	0	0	0	0	0	0	0.04	0	0.09	0.06	0.07	2.01923e-05
LINC01411	5	174526454	174526863	409	0	0	0	0	0	0.05	0	0.05	0.05	0.2	0.13	0.14	2.09318e-05
ANO7L1	1	16218503	16218580	77	0	0	0	0.15	0	0.15	0	0	0.15	0.37	0.38	0.41	2.16836e-05
FMNL1	17	45231440	45232366	926	0	0	0	0	0	0	0	0	0	0.03	0.02	0.05	2.54335e-05
LINC01411	5	174527045	174528366	1321	0	0	0	0	0	0	0	0	0	0.02	0.03	0.05	2.54335e-05
EIF4A2	3	186784179	186784202	23	0.47	0.8	0.46	0.85	0	0.22	0.54	0.91	0.43	1.62	2.16	2.16	2.71167e-05
CDCA7L	7	21904259	21905505	1246	0.19	0.07	0.1	0.15	0.18	0.14	0.1	0.17	0.1	0.32	0.35	0.3	2.92475e-05
MAP3K4	6	161097176	161098239	1063	0.05	0	0	0.02	0.02	0.02	0	0.05	0.02	0.11	0.1	0.1	3.14943e-05
RNF20	9	101544885	101546819	1934	0.03	0.03	0.04	0.04	0.01	0.04	0.02	0.03	0.04	0.07	0.09	0.08	3.59392e-05
ZNF567	19	36712732	36712780	48	0	0	0	0	0	0	0	0	0	0.45	0.3	0.16	3.64798e-05
TAF1B	2	9876018	9882705	6687	0.22	0.18	0.2	0.21	0.22	0.21	0.22	0.24	0.24	0.31	0.31	0.28	4.4742e-05
TNFRSF25	1	6462174	6462318	144	0.12	0	0	0	0	0.11	0	0	0	0.27	0.27	0.2	4.82398e-05
TG	8	132994804	133001772	6968	0	0	0	0	0.01	0	0.01	0	0.01	0.03	0.03	0.02	4.87251e-05
BFSP1	20	17563095	17565500	2405	0	0	0	0	0	0	0	0	0	0.01	0.03	0.02	5.31018e-05
TOX3	16	52439968	52444275	4307	0	0.01	0	0.01	0	0	0.02	0	0.01	0.04	0.03	0.04	5.53932e-05
DUSP12	1	161752464	161753074	610	0.24	0.23	0.24	0.15	0.11	0.19	0.23	0.2	0.11	0.47	0.41	0.37	7.02555e-05
PPFIBP2	11	7606015	7610290	4275	0	0.01	0.01	0	0.01	0.01	0	0	0	0.03	0.02	0.03	0.000101224
AC005726.1	17	28552668	28553382	714	0.14	0.16	0.1	0.1	0.1	0.07	0.2	0.03	0.07	0.28	0.3	0.33	0.000105893
BCL3	19	44755474	44756144	670	0	0	0.04	0.03	0	0.04	0	0.04	0	0.09	0.09	0.09	0.000108438
ISPD	7	16270604	16276576	5972	0	0.01	0.01	0	0.01	0.02	0.01	0.01	0.01	0.03	0.03	0.04	0.000108438
CEP104	1	3831224	3833670	2446	0.08	0.08	0.1	0.01	0.07	0.06	0.05	0.05	0.09	0.18	0.16	0.16	0.000108835
TAB3	X	30831575	30834050	2475	0.07	0.05	0.1	0.07	0.08	0.05	0.06	0.04	0.08	0.19	0.12	0.17	0.000127844
DGAT2L6	X	70177667	70199270	21603	0.01	0.02	0.02	0.02	0.02	0.02	0.01	0.02	0.02	0.04	0.03	0.04	0.000130289
PADI3	1	17271178	17273339	2161	0	0	0.02	0.05	0.08	0.05	0.04	0.02	0.01	0.22	0.17	0.11	0.000141054
AL627309.5	1	157887	160445	2558	0	0	0	0	0	0	0.01	0	0	0.02	0.02	0.01	0.000147823
CD300LB	17	74523651	74525747	2096	0	0	0	0	0.01	0	0	0	0	0.02	0.01	0.02	0.000147823
LAMB4	7	108024178	108026560	2382	0	0	0	0.01	0.01	0	0	0	0	0.03	0.02	0.05	0.000147823
SDR9C7	12	56930484	56933960	3476	0	0	0.01	0.01	0.03	0.02	0.01	0.01	0.01	0.05	0.04	0.07	0.000152766
ELMO1	7	37217756	37222614	4858	0.01	0	0.01	0	0	0.02	0	0.01	0.02	0.05	0.05	0.03	0.000154827
NPRL2	3	50347673	50347758	85	5.3	6.04	6.25	5.63	6.21	6.15	5.55	5.75	6.19	4.65	4.79	4.56	0.000158282
SEZ6L	22	26351456	26364748	13292	0	0	0	0.01	0.01	0.01	0	0	0	0.03	0.02	0.02	0.000170743
CDC6	17	40301030	40301467	437	0.75	1.16	0.94	1.21	1.69	1.51	1.23	1.04	1.39	2.84	2.1	2.29	0.000177709
SMPD4	2	130152884	130153042	158	0.45	0.51	0.44	0.4	0.52	0.32	0.26	0.43	0.62	0	0.09	0.09	0.000185125
XRN2	20	21333618	21333703	85	0.31	0	0.3	0.56	0.43	0.59	0.36	0.45	0.58	0.9	1.2	1.17	0.000198119
ZNF540	19	37598456	37599625	1169	0	0	0	0	0	0	0	0	0.02	0.05	0.02	0.04	0.000198877
FAAH	1	46412251	46413074	823	0.03	0	0.03	0.06	0	0	0.04	0	0.03	0.22	0.1	0.13	0.000211039
MEGF8	19	42369723	42370188	465	0.05	0	0.05	0.09	0.05	0.19	0	0.05	0	0.23	0.35	0.26	0.000216772
TNFRSF8	1	12084551	12097100	12549	0	0	0	0.01	0	0.01	0	0.01	0	0.02	0.02	0.02	0.000230819
GATM	15	45397346	45399545	2199	0.01	0.01	0.01	0.01	0.01	0.02	0.01	0.01	0.01	0	0	0	0.000230819
NAMA	9	99366543	99367660	1117	0	0	0	0	0	0	0	0.02	0	0.03	0.02	0.04	0.000230819
AL109918.1	6	52665419	52666388	969	0	0	0	0	0.02	0	0	0	0	0.06	0.02	0.05	0.000234772
ZFYVE1	14	72974193	72974778	585	0.13	0.19	0.12	0.08	0.19	0.16	0.15	0.16	0.16	0	0.06	0	0.000240553
ICE1	5	5473748	5475972	2224	0.2	0.17	0.18	0.18	0.14	0.24	0.14	0.11	0.24	0.36	0.3	0.34	0.000241272
TRIO	5	14330900	14336535	5635	0.01	0.01	0	0.01	0.01	0	0	0.01	0.01	0.04	0.02	0.03	0.000249622
KMT2D	12	49043998	49044199	201	0.19	0.22	0.19	0.43	0.35	0.09	0.11	0	0.27	1.32	0.66	0.8	0.000251261
ERBB3	12	56083902	56084994	1092	0.07	0.03	0.07	0.02	0.07	0.07	0.03	0.05	0.04	0.11	0.13	0.18	0.000257655
ACO2	22	41521590	41522829	1239	3.4	3.68	3.03	2.41	2.71	2.57	3.09	3.24	3.22	1.38	1.9	1.62	0.000266567
TK1	17	78182682	78183753	1071	0.22	0.14	0.14	0.22	0.23	0.25	0.17	0.21	0.23	0.03	0.09	0.06	0.000281218
LRRC1	6	53896892	53897284	392	0	0.07	0	0	0.05	0	0	0	0	0.13	0.09	0.1	0.000292107
STRBP	9	123136515	123139528	3013	0.04	0.04	0.03	0.05	0.07	0.03	0.04	0.07	0.07	0.1	0.1	0.12	0.000292438
ANKRD27	19	32673210	32675070	1860	0.09	0.07	0.12	0.05	0.07	0.07	0.08	0.04	0.11	0.19	0.19	0.14	0.00029764
LETM2	8	38400409	38400535	126	0	0.29	0.25	0.58	0.24	0.72	0.15	0.25	0.47	1.03	1.27	0.96	0.00031846
ELAVL1	19	8005659	8008728	3069	0.58	0.57	0.41	0.61	0.49	0.58	0.65	0.65	0.51	0.25	0.31	0.34	0.000325764
CAPN2	1	223771925	223772180	255	0.24	0.19	0.16	0.15	0.15	0.08	0.09	0.16	0.15	0	0	0	0.000333204
KIAA0100	17	28640683	28641888	1205	0.13	0.13	0.13	0.14	0.06	0.1	0.1	0.06	0.14	0	0.02	0	0.000334431
RFX2	19	6044282	6047406	3124	0.03	0.06	0.1	0.08	0.1	0.1	0.11	0.07	0.09	0.28	0.19	0.16	0.000335351
ABCC4	13	95076019	95083139	7120	0.01	0.03	0.02	0.02	0.03	0.05	0.03	0.04	0.03	0.11	0.06	0.08	0.000337237
ERI3	1	44221640	44230316	8676	0.23	0.25	0.24	0.27	0.24	0.29	0.29	0.26	0.3	0.33	0.37	0.35	0.000343969
CIC	19	42291745	42292085	340	0.52	0.52	0.51	0.47	0.49	0.49	0.53	0.38	0.6	0.3	0.35	0.27	0.00035947
ANTXR1	2	69073101	69075589	2488	0	0.01	0.01	0.01	0	0.01	0	0	0	0.04	0.02	0.06	0.000360195
UPRT	X	75285524	75291392	5868	0	0.01	0.01	0	0	0.02	0.02	0.01	0	0.06	0.03	0.04	0.000360195
GOLGA1	9	124940155	124940970	815	0.16	0.18	0.22	0.23	0.26	0.18	0.22	0.18	0.23	0.36	0.44	0.29	0.000361583
PARD3	10	34337426	34341626	4200	0	0	0.01	0	0	0.01	0	0.01	0.01	0.03	0.02	0.02	0.000362044
ENDOV	17	80422245	80423519	1274	0.96	1.15	0.88	0.97	0.97	0.89	1.08	1.22	1.07	0.36	0.66	0.67	0.000365905
COL6A1	21	46000370	46000758	388	0	0.07	0.06	0.16	0.05	0	0	0.06	0.05	0.2	0.23	0.2	0.000366819
CTSZ	20	58996801	58997391	590	0.54	0.62	0.29	0.6	0.66	0.55	0.38	0.49	0.31	1.39	0.96	0.91	0.000374779
ASCC3	6	100859202	100864063	4861	0.02	0.03	0.04	0.03	0.05	0.07	0.04	0.03	0.01	0.09	0.09	0.09	0.000374828
PORCN	X	48515793	48515889	96	0.15	0	0	0	0	0	0	0.14	0	0.17	0.34	0.37	0.000382731
PTGDS	9	136981056	136981578	522	0	0	0	0	0	0	0	0.04	0.04	0.16	0.07	0.08	0.000387922
LINC02137	16	58433948	58435691	1743	0	0	0	0	0	0	0	0	0.01	0.04	0.04	0.01	0.000389354
COG6	13	39655879	39656116	237	0	0	0	0	0	0.08	0.1	0	0	0.59	0.2	0.29	0.00040144
C8orf31	8	143044817	143047678	2861	0	0	0.01	0.07	0.03	0.08	0	0	0.02	0.16	0.13	0.1	0.000422781
ARR3	X	70276281	70276432	151	0.11	0.13	0.11	0.21	0	0.11	0.13	0.33	0.21	0.53	0.35	0.58	0.000434213
KCNQ4	1	40817355	40818163	808	0	0	0.03	0	0	0	0	0	0	0.15	0.07	0.05	0.000438589
DNAH6	2	84653874	84654659	785	0	0	0.03	0	0.03	0.03	0	0	0.03	0.11	0.05	0.08	0.000444245
AC010149.1	2	230573809	230575921	2112	0	0	0.01	0	0	0	0.01	0.01	0	0.04	0.02	0.02	0.000448414
STRIP2	7	129470715	129477874	7159	0.03	0.03	0.03	0.04	0.04	0.02	0.05	0.02	0.03	0.08	0.06	0.06	0.000457174
CEL	9	133062068	133064403	2335	0.14	0.18	0.13	0.16	0.13	0.16	0.07	0.09	0.12	0.2	0.35	0.34	0.000467361
ZPR1	11	116779059	116779771	712	0.85	0.61	0.59	0.48	0.56	0.6	0.65	0.69	0.56	0.33	0.16	0.33	0.000489708
NRCAM	7	108160492	108166920	6428	0.01	0.02	0.03	0.02	0.02	0.02	0.01	0.02	0.03	0.1	0.04	0.07	0.000494512
SLURP1	8	142741922	142742327	405	0	0.07	0	0	0	0.05	0	0	0	0.07	0.18	0.14	0.00049792
ZDHHC5	11	57668596	57672020	3424	0.11	0.16	0.16	0.11	0.09	0.1	0.12	0.13	0.15	0.05	0.04	0.05	0.000498622
ZDHHC17	12	76842981	76843913	932	0.08	0.06	0	0.05	0.05	0.08	0.1	0.08	0.05	0.13	0.17	0.16	0.000512153
MGAM	7	142056942	142058202	1260	0	0.02	0	0	0.02	0.02	0	0	0	0.05	0.03	0.04	0.000537334
STC1	8	23854311	23854405	94	0	0	0	0	0.14	0	0	0	0	0.34	0.23	0.12	0.000548627
GPAM	10	112168952	112172181	3229	0.03	0.05	0.04	0.05	0.03	0.08	0.03	0.05	0.06	0.12	0.08	0.12	0.000553793
MAPK8IP3	16	1764210	1764300	90	0.3	0.35	0.45	0.14	0.28	0.29	0.35	0.15	0.28	0	0	0	0.000554001
CCDC136	7	128807833	128809166	1333	0.38	0.32	0.39	0.4	0.39	0.49	0.25	0.27	0.39	0.92	0.65	0.57	0.000554459
NBPF12	1	146989746	146990465	719	0	0	0.03	0.03	0.03	0	0	0.03	0.03	0.12	0.05	0.09	0.000563174
AXDND1	1	179492951	179506832	13881	0.01	0	0.01	0	0.01	0.01	0.01	0	0	0.02	0.02	0.03	0.000568861
SYT12	11	67007455	67009878	2423	0.01	0	0.01	0	0	0.01	0.01	0	0.01	0.03	0.02	0.02	0.000568861
BRMS1L	14	35862686	35863869	1183	0.02	0.05	0.07	0	0.02	0.08	0.08	0	0.04	0.21	0.16	0.11	0.00057483
KCNAB2	1	6036048	6040516	4468	0	0.01	0.02	0.01	0.01	0.01	0.01	0	0.01	0.05	0.05	0.02	0.00057875
B3GLCT	13	31269277	31274508	5231	0.02	0.01	0.02	0.02	0.01	0.01	0.02	0.02	0.01	0	0	0	0.00057875
INTS6-AS1	13	51472075	51479008	6933	0.01	0.01	0.01	0.02	0.02	0.02	0.01	0.01	0.02	0.03	0.03	0.03	0.00057875
NDUFA5	7	123551576	123554694	3118	0.04	0.07	0.08	0.03	0.12	0.12	0.1	0.11	0.07	0.16	0.19	0.21	0.000579615
CREBL2	12	12612187	12614358	2171	0.05	0.04	0.02	0.08	0.05	0.08	0.04	0.11	0.04	0.17	0.12	0.15	0.00058674
EFR3B	2	25091401	25093002	1601	0	0.02	0	0	0.03	0	0	0	0	0.1	0.05	0.04	0.000594901
FAM90A1	12	8226014	8226271	257	0.48	0.55	0.71	0.8	0.67	0.68	0.28	0.55	0.67	1.11	1.05	1.01	0.000609041
CDC23	5	138201448	138202112	664	0.49	0.47	0.37	0.48	0.42	0.35	0.48	0.33	0.59	0.95	0.84	0.6	0.000640493
AP5Z1	7	4785048	4785414	366	0.37	0.28	0.73	0.61	0.74	0.52	0.36	0.72	0.63	1.42	1.09	0.98	0.000644781
SOX6	11	16476388	16484083	7695	0.03	0.04	0.05	0.04	0.04	0.03	0.04	0.03	0.04	0.01	0.02	0.02	0.000648315
TIMM22	17	997380	998778	1398	0.23	0.15	0.17	0.19	0.14	0.22	0.15	0.15	0.16	0.02	0.09	0.08	0.000649037
CTCF	16	67636851	67637687	836	0.34	0.42	0.42	0.44	0.37	0.32	0.42	0.42	0.45	0.21	0.31	0.21	0.000649739
LINC02445	12	73760760	73764278	3518	0	0	0	0	0	0	0	0	0	0.01	0.01	0.03	0.000680243
ADCY4	14	24324391	24325376	985	0	0	0	0	0	0	0	0	0	0.06	0.02	0.02	0.000680243
VWA3A	16	22141692	22142667	975	0	0	0	0	0	0	0	0	0	0.06	0.02	0.02	0.000680243
LINC00511	17	72445119	72470058	24939	0	0	0.01	0.01	0.01	0.01	0	0.01	0.01	0.03	0.02	0.02	0.000680243
OTOP2	17	74928045	74930278	2233	0	0	0	0	0	0	0	0	0	0.01	0.01	0.03	0.000680243
IQUB	7	123496906	123501057	4151	0	0	0	0	0	0	0	0	0	0.03	0.01	0.01	0.000680243
SLC12A5	20	46022073	46022929	856	0.12	0.14	0.15	0.11	0.14	0.17	0.1	0.18	0.22	0.52	0.28	0.3	0.000725463
ALG12	22	49904576	49907720	3144	0.4	0.33	0.29	0.33	0.34	0.36	0.32	0.27	0.35	0.22	0.22	0.23	0.000733439
ARHGAP45	19	1067674	1068332	658	0.04	0	0	0	0.07	0	0.04	0.04	0.07	0.13	0.12	0.1	0.000734506
VPS39	15	42161590	42161681	91	0.15	0.17	0.3	0.27	0.14	0.14	0.17	0.29	0.14	0	0	0	0.000739547
STK40	1	36368084	36372648	4564	0.09	0.08	0.09	0.08	0.1	0.1	0.09	0.12	0.11	0.05	0.06	0.06	0.000745017
TRPM4	19	49157890	49158191	301	0.07	0	0	0	0	0	0	0	0	0.08	0.11	0.06	0.00074603
SDK1	7	4130097	4132324	2227	0.02	0.01	0	0.02	0.01	0.01	0	0	0	0.03	0.03	0.05	0.000746972
PPIH	1	42666587	42667350	763	1	0.91	0.78	0.84	0.62	0.63	0.92	0.75	0.68	0.42	0.41	0.39	0.000750062
AK8	9	132875199	132878026	2827	0.12	0.12	0.13	0.14	0.05	0.1	0.12	0.09	0.08	0	0.02	0.04	0.000750985
RGS5	1	163147503	163152472	4969	0.02	0.06	0.03	0.04	0.05	0.06	0.02	0.06	0.07	0.13	0.09	0.1	0.00075398
NRDC	1	51836212	51836340	128	0.76	0.58	0.87	1.03	0.59	0.36	0.29	0.74	0.23	2.18	1.07	2.01	0.000769516
RAI14	5	34824491	34826003	1512	0.29	0.2	0.47	0.27	0.35	0.39	0.16	0.31	0.31	0.74	0.56	0.54	0.000775037
TRAPPC1	17	7931576	7931730	154	20.08	20.44	17.98	17.21	16.4	18.03	21.12	18.06	16.35	8.87	12.9	14.34	0.000782255
SNX9	6	157700471	157716045	15574	0	0.01	0.01	0.01	0.01	0.02	0.01	0.01	0.01	0.04	0.02	0.03	0.000788031
PROX1-AS1	1	213981412	213983180	1768	0.03	0.07	0.05	0.07	0.06	0.06	0.05	0.03	0.03	0.14	0.09	0.1	0.000788031
RNF5	6	32180126	32180228	102	7.56	6.18	7.12	5.67	6.35	4.43	6.72	8.31	7.25	2.46	3.73	3.58	0.000789396
PLEKHA3	2	178502483	178503759	1276	0.02	0	0.02	0	0	0	0	0.02	0.02	0.12	0.05	0.05	0.000789711
TELO2	16	1501773	1502046	273	1.39	1.23	1.28	1.05	0.86	0.58	1.15	1.42	0.93	0.18	0.36	0.39	0.000793229
DOCK9	13	98845372	98845923	551	0	0	0	0	0	0	0	0.04	0	0.05	0.1	0.04	0.000805239
XPO1	2	61490776	61492034	1258	0.93	0.58	0.66	0.59	0.51	0.56	0.59	0.7	0.8	0.12	0.31	0.32	0.000820248
NBPF1	1	16590001	16591846	1845	0.04	0.07	0.04	0.04	0.05	0.11	0.02	0.07	0.12	0.19	0.14	0.16	0.000844166
ACTN3	11	66560755	66561226	471	0	0	0	0	0.05	0	0	0	0	0.06	0.04	0.08	0.000844558
IBTK	6	82202645	82204856	2211	0	0	0.01	0	0	0	0	0	0.01	0.1	0.03	0.04	0.000844558
PGM5	9	68392473	68395692	3219	0.03	0.05	0.05	0.08	0.04	0.04	0.03	0.05	0.04	0.1	0.09	0.08	0.000856941
DTNB	2	25386095	25387193	1098	0.31	0.19	0.24	0.28	0.25	0.29	0.33	0.33	0.29	0.06	0.2	0.08	0.000867414
TFE3	X	49030601	49031396	795	0.42	0.44	0.47	0.23	0.45	0.3	0.37	0.28	0.24	0	0.12	0.11	0.000882568
COL24A1	1	85911433	85960757	49324	0	0	0.01	0	0	0	0	0	0	0.02	0.01	0.01	0.000910332
SORBS1	10	95441180	95482433	41253	0	0	0	0	0	0.01	0	0	0	0.02	0.01	0.01	0.000910332
AMPD3	11	10451043	10455319	4276	0	0	0	0.01	0.01	0	0.02	0	0.01	0.03	0.04	0.02	0.000910332
MICAL2	11	12116916	12121474	4558	0	0	0.01	0	0	0	0	0	0	0.02	0.01	0.01	0.000910332
KIAA1549L	11	33591421	33598819	7398	0	0	0	0	0	0	0	0.01	0	0.02	0.01	0.01	0.000910332
TRIM51EP	11	89982116	89984931	2815	0	0	0	0	0	0	0	0	0.01	0.02	0.01	0.01	0.000910332
DYNC2H1	11	103236539	103241526	4987	0.01	0.01	0.02	0.01	0.01	0.01	0.01	0.02	0.01	0	0	0	0.000910332
BTG4	11	111507918	111512180	4262	0	0	0.01	0	0	0	0	0	0	0.01	0.02	0.01	0.000910332
CNTN1	12	41016916	41020336	3420	0	0	0	0	0	0.01	0	0	0	0.02	0.01	0.01	0.000910332
FLT1	13	28438345	28466902	28557	0	0	0	0	0	0.01	0	0	0	0.02	0.01	0.01	0.000910332
MEIOB	16	1868185	1871992	3807	0	0	0	0.01	0	0	0	0	0	0.02	0.01	0.01	0.000910332
C16orf45	16	15577228	15581216	3988	0	0.01	0	0	0	0	0	0	0	0.01	0.02	0.01	0.000910332
OTOA	16	21719504	21722904	3400	0	0	0.01	0	0	0	0	0	0	0.02	0.01	0.01	0.000910332
TOX3	16	52464188	52468508	4320	0	0	0	0	0	0.01	0	0	0	0.01	0.01	0.02	0.000910332
EFCAB5	17	30034385	30051117	16732	0	0	0	0	0	0	0	0	0.01	0.02	0.01	0.01	0.000910332
ANKFN1	17	56482646	56492186	9540	0	0	0	0	0	0	0	0	0.01	0.01	0.01	0.02	0.000910332
FUZ	19	49813812	49817350	3538	0	0	0	0	0	0	0.01	0	0	0.02	0.01	0.01	0.000910332
KLF7	2	207149200	207165466	16266	0	0	0	0	0	0.01	0	0	0	0.02	0.01	0.01	0.000910332
ABI3BP	3	100821113	100822588	1475	0	0	0	0	0	0	0	0	0.02	0.02	0.04	0.02	0.000910332
OTOP1	4	4188973	4197165	8192	0	0	0	0.01	0	0	0	0	0	0.02	0.01	0.01	0.000910332
ANK2	4	113117418	113141248	23830	0	0	0	0	0	0.01	0	0	0	0.01	0.01	0.02	0.000910332
PDE4D	5	60372714	60429902	57188	0	0	0	0	0	0.01	0	0	0	0.01	0.01	0.02	0.000910332
AHR	7	17327848	17329857	2009	0	0	0	0	0.01	0	0	0	0	0.02	0.01	0.01	0.000910332
AC246817.2	8	2674845	2678856	4011	0	0	0	0	0	0	0.01	0	0	0.02	0.01	0.01	0.000910332
APBA1	9	69467968	69471655	3687	0	0	0	0	0	0.01	0	0	0	0.02	0.01	0.01	0.000910332
ROR2	9	91775818	91883257	107439	0	0	0	0	0	0.01	0	0	0	0.02	0.01	0.01	0.000910332
LINC01505	9	106616316	106638158	21842	0	0	0	0	0	0.01	0	0	0	0.01	0.01	0.02	0.000910332
LINC01509	9	107428419	107430714	2295	0	0	0	0	0	0.01	0	0	0	0.01	0.01	0.02	0.000910332
SPART	13	36345634	36346224	590	0.17	0.1	0.12	0.23	0.23	0.16	0.24	0.28	0.12	0.38	0.32	0.49	0.00091544
AL355581.1	6	130141451	130142683	1232	0	0	0	0	0	0.02	0	0	0.02	0.17	0.05	0.07	0.000922219
KIF5C	2	148942760	148946898	4138	0	0	0	0.01	0.01	0.01	0	0.01	0	0.06	0.02	0.03	0.000933527
PPP3CA	4	101093915	101098366	4451	0	0.01	0.01	0.01	0	0	0	0	0.01	0.06	0.02	0.03	0.000933527
PDZD7	10	101010883	101011689	806	0.03	0.07	0.06	0.11	0.15	0.12	0.15	0.12	0.09	0.29	0.22	0.19	0.000937462
RALY	20	34031604	34033163	1559	0.42	0.5	0.39	0.44	0.53	0.51	0.4	0.56	0.59	0.28	0.32	0.19	0.000971723
TIPIN	15	66349437	66351524	2087	0.54	0.47	0.53	0.38	0.42	0.48	0.45	0.61	0.55	0.27	0.31	0.3	0.000976875
ARHGAP4	X	153928419	153929241	822	0.22	0.39	0.55	0.54	0.55	0.53	0.43	0.39	0.46	0.75	0.7	0.94	0.000985161
FAM167A-AS1	8	11404702	11421462	16760	0.01	0.01	0.01	0.01	0.02	0.02	0.01	0.01	0.01	0.03	0.02	0.03	0.000985849
FMN1	15	32804332	32810894	6562	0	0	0.01	0	0.01	0	0	0	0	0.02	0.02	0.01	0.000985849
DPH6	15	35373608	35381821	8213	0	0.01	0	0	0.01	0	0	0	0	0.02	0.01	0.02	0.000985849
CCDC152	5	42779522	42783473	3951	0	0	0.01	0	0	0.01	0	0	0	0.02	0.02	0.01	0.000985849
VPS13A	9	77360641	77365459	4818	0.02	0.01	0.01	0.01	0.01	0.02	0.02	0.01	0.02	0	0	0	0.000985849
RIPOR3	20	50636889	50645470	8581	0	0	0	0	0	0	0.01	0	0.01	0.02	0.01	0.02	0.000985849
UFD1	22	19475602	19478762	3160	0.13	0.12	0.1	0.09	0.16	0.14	0.16	0.14	0.15	0.08	0.05	0.05	0.000985849
MYO6	6	75914281	75914812	531	0	0.05	0.04	0.12	0	0.17	0.16	0.04	0	0.31	0.21	0.27	0.000998868
NDUFS4	5	53603530	53604723	1193	0.04	0.03	0	0.04	0	0.02	0.03	0.02	0.04	0.08	0.07	0.06	0.00100454
RYR2	1	237733756	237742295	8539	0	0	0	0.01	0.02	0.04	0	0.01	0.01	0.08	0.03	0.08	0.00102891
INTS6	13	51389444	51395298	5854	0	0.03	0.01	0.03	0.02	0.03	0.03	0.02	0.03	0.08	0.04	0.07	0.00102902
AC112229.3	2	110447160	110449241	2081	0	0.03	0	0	0.01	0	0.03	0.03	0.01	0.06	0.04	0.06	0.00102902
BAP1	3	52402674	52402778	104	3.39	2.74	2.49	2.55	2.09	1.59	2.6	2.61	2.09	0.81	1.19	1.18	0.00103302
DST	6	56630383	56631210	827	0.03	0.04	0.06	0	0	0	0	0.06	0.06	0.18	0.07	0.18	0.00103542
ERAL1	17	28859113	28859202	89	2.44	2.78	3.28	3.03	2.68	2.29	2.8	3.11	2.11	1.4	1.52	1.91	0.00106104
TMEM38B	9	105705753	105710289	4536	0.06	0.07	0.05	0.04	0.05	0.06	0.06	0.07	0.08	0.01	0.03	0.03	0.00107227
NOLC1	10	102159338	102159432	94	3.42	2.54	2.91	3.09	2.89	2.37	2.56	3.32	2.74	1.19	1.83	2.11	0.00107571
KCTD6	3	58500403	58500945	542	0.13	0.2	0.18	0.2	0.12	0.17	0.21	0.22	0.17	0	0.1	0.08	0.00107795
ADAM10	15	58749036	58749479	443	0.05	0.06	0.05	0	0.05	0.05	0.06	0.05	0.05	0.18	0.08	0.13	0.0010843
CACNA1C	12	2486262	2493189	6927	0	0	0	0.01	0.01	0.01	0	0	0.02	0.03	0.02	0.03	0.00109316
ABLIM2	4	8036295	8041349	5054	0.01	0	0.01	0	0.01	0.02	0.01	0.01	0.01	0.04	0.03	0.02	0.00109316
AC009275.1	7	134418974	134432313	13339	0.03	0.03	0.03	0.02	0.02	0.01	0.03	0.02	0.03	0	0	0.01	0.00109316
DISP3	1	11520848	11523941	3093	0.01	0.02	0	0.01	0.02	0.01	0	0	0	0.07	0.06	0.02	0.00109316
PLPPR1	9	101312974	101317364	4390	0.01	0.01	0	0.01	0.02	0.02	0.01	0	0	0.03	0.03	0.03	0.00109316
MXRA8	1	1353946	1354029	83	1.57	0.72	1.69	1.42	1.31	1.78	0.9	1.83	1.45	0.36	0.48	0.26	0.00109451
GPAA1	8	144083861	144083938	77	0.98	0.93	0.96	1.18	0.91	0.92	0.94	0.95	1.2	0.37	0.5	0.82	0.00111334
FAM157C	16	90175865	90177437	1572	0	0.02	0.02	0.05	0.08	0.1	0.04	0.08	0.03	0.24	0.15	0.12	0.00111945
PTK2	8	140659678	140660600	922	0.23	0.55	0.39	0.59	0.6	0.64	0.29	0.47	0.36	1.72	0.78	1.13	0.00112078
NAGS	17	44005911	44006023	112	0.68	0.62	0.66	0.74	0.63	0.77	1.25	0.66	1.13	0	0.21	0.23	0.00112798
CHAF1B	21	36413315	36415294	1979	0.42	0.28	0.33	0.39	0.27	0.29	0.4	0.26	0.31	0.08	0.19	0.17	0.00114053
RGR	10	84250927	84252856	1929	0	0	0	0	0	0.01	0	0	0	0.02	0.02	0.06	0.00114973
TMOD2	15	51784980	51798196	13216	0.01	0.02	0.02	0.02	0.01	0.02	0.02	0.01	0.03	0.07	0.03	0.05	0.00114973
RYR2	1	237511791	237530426	18635	0	0.01	0.01	0.01	0.02	0.03	0	0.01	0.01	0.04	0.03	0.06	0.00114973
GSTZ1	14	77330359	77331068	709	0.89	0.93	0.94	0.87	0.69	0.7	1.06	1.14	1.02	0.53	0.52	0.48	0.00117983
HPS3	3	149158846	149160045	1199	0.13	0.18	0.13	0.08	0.06	0.1	0.1	0.09	0.1	0	0.02	0.02	0.00118832
RYR2	1	237377435	237387280	9845	0	0.01	0.01	0.01	0.01	0.01	0	0.01	0.02	0.03	0.02	0.03	0.00119347
PAMR1	11	35474744	35492044	17300	0	0	0	0	0.01	0.01	0	0	0	0.02	0.01	0.03	0.00119347
RAB38	11	88131657	88149674	18017	0	0.01	0	0	0	0	0	0	0	0.01	0.01	0.01	0.00119347
TLN2	15	62755693	62758589	2896	0.01	0	0	0.01	0	0	0	0	0	0.03	0.01	0.02	0.00119347
ITGAX	16	31370098	31371083	985	0	0	0	0.02	0	0	0	0.03	0	0.03	0.04	0.04	0.00119347
ASXL3	18	33661737	33670672	8935	0	0	0.01	0	0	0	0	0	0	0.01	0.01	0.01	0.00119347
TRIB2	2	12724825	12737366	12541	0	0	0	0	0.01	0.01	0	0	0	0.03	0.01	0.02	0.00119347
FAM49A	2	16625769	16665779	40010	0	0	0	0	0.01	0.01	0	0	0	0.03	0.01	0.02	0.00119347
LINC01376	2	19022487	19026640	4153	0.01	0	0	0	0	0.01	0	0	0	0.03	0.01	0.02	0.00119347
RASGEF1B	4	81440929	81442296	1367	0.02	0.02	0.08	0	0.04	0.07	0.02	0.02	0.05	0.11	0.11	0.1	0.00119347
TNRC18P2	7	63580998	63584038	3040	0	0	0	0.01	0.01	0	0	0	0	0.03	0.01	0.02	0.00119347
SGCE	7	94600857	94603289	2432	0.01	0	0	0	0.01	0	0	0	0	0.01	0.03	0.02	0.00119347
MGAM	7	142005657	142008505	2848	0.01	0	0	0	0.01	0	0	0	0	0.01	0.03	0.02	0.00119347
UNC13B	9	35231219	35236468	5249	0.01	0	0.01	0.01	0.01	0.01	0.01	0.01	0.01	0	0	0	0.00119347
ATP8B5P	9	35451115	35469143	18028	0	0	0.01	0	0	0	0	0	0	0.01	0.01	0.01	0.00119347
ARHGEF16	1	3463672	3466004	2332	0	0	0	0	0.01	0	0	0	0	0.01	0.01	0.01	0.00119347
FHAD1	1	15316467	15317823	1356	0	0	0	0	0	0	0	0	0.02	0.02	0.02	0.02	0.00119347
LINC01707	1	69088562	69182769	94207	0	0	0	0	0	0.01	0	0	0	0.01	0.01	0.01	0.00119347
PRKG1	10	52062862	52081596	18734	0	0	0	0	0	0.01	0	0	0.01	0.03	0.01	0.02	0.00119347
AGBL2	11	47682095	47685892	3797	0	0	0	0.01	0	0	0	0	0	0.01	0.01	0.01	0.00119347
RAB3IP	12	69739869	69755381	15512	0	0	0	0	0	0.01	0	0	0	0.01	0.01	0.01	0.00119347
FRY	13	32038620	32060863	22243	0	0	0	0	0	0	0	0	0.01	0.01	0.01	0.01	0.00119347
PPP4R4	14	94231315	94233652	2337	0	0	0	0	0	0	0	0	0.01	0.01	0.01	0.01	0.00119347
ADAMTS17	15	100063759	100074080	10321	0	0	0.01	0.01	0.02	0.02	0	0.01	0.01	0.05	0.02	0.05	0.00119347
WWOX	16	78130145	78145916	15771	0.01	0.01	0.01	0	0.01	0.01	0.01	0.01	0.01	0	0	0	0.00119347
AC010551.3	16	84255281	84258065	2784	0	0	0	0	0	0	0	0.01	0	0.01	0.01	0.01	0.00119347
AC125421.1	17	73743091	73750329	7238	0	0	0	0	0.01	0	0	0	0	0.01	0.01	0.01	0.00119347
ARHGAP28	18	6779036	6788493	9457	0.01	0.01	0.01	0	0	0.01	0	0.01	0.01	0.02	0.02	0.02	0.00119347
WDR7	18	56924108	56935787	11679	0	0	0	0	0	0.01	0	0	0	0.01	0.01	0.01	0.00119347
ZNF793	19	37520312	37522531	2219	0	0	0	0	0.01	0	0	0	0	0.01	0.01	0.01	0.00119347
APLF	2	68538227	68545186	6959	0	0	0	0	0	0	0	0	0.01	0.01	0.01	0.01	0.00119347
RGPD2	2	87775083	87781177	6094	0	0	0	0	0	0	0	0.01	0	0.01	0.01	0.01	0.00119347
DNAH7	2	195865021	195872249	7228	0	0	0	0	0	0	0.01	0	0	0.01	0.01	0.01	0.00119347
ANKRD44	2	196967446	196986661	19215	0	0	0	0	0	0.01	0	0	0	0.01	0.01	0.01	0.00119347
AC007879.3	2	207230721	207235298	4577	0	0	0	0	0	0.01	0	0	0	0.01	0.01	0.01	0.00119347
CDH4	20	61437547	61570134	132587	0	0	0	0	0	0.01	0	0	0	0.01	0.01	0.01	0.00119347
SEZ6L	22	26313902	26340435	26533	0	0	0	0.01	0	0	0	0	0	0.01	0.01	0.01	0.00119347
APOBEC3A	22	38953416	38957521	4105	0	0	0	0	0	0	0	0.01	0	0.01	0.01	0.01	0.00119347
PARM1	4	74933370	74955973	22603	0	0	0	0.01	0	0	0	0	0	0.01	0.01	0.01	0.00119347
DAPP1	4	99853348	99861577	8229	0	0	0	0	0	0	0	0.01	0	0.01	0.01	0.01	0.00119347
AC122710.2	5	6765981	6768274	2293	0	0	0	0	0	0	0	0.01	0	0.01	0.01	0.01	0.00119347
COMMD10	5	116399622	116412642	13020	0	0	0	0	0	0.01	0	0	0	0.01	0.01	0.01	0.00119347
ADAMTS2	5	179140035	179150887	10852	0.02	0.02	0.03	0.03	0.03	0.03	0.02	0.03	0.04	0.01	0.01	0.01	0.00119347
GRM4	6	34063635	34091583	27948	0	0	0	0	0.01	0	0	0	0	0.01	0.01	0.01	0.00119347
AL365214.2	6	112283527	112292083	8556	0	0	0	0	0	0	0.01	0	0	0.01	0.01	0.01	0.00119347
PTPRK	6	128232151	128235379	3228	0	0	0	0	0	0	0.01	0	0	0.01	0.01	0.01	0.00119347
BMPER	7	33940021	33966478	26457	0	0	0	0	0	0.01	0	0	0	0.01	0.01	0.01	0.00119347
GLI3	7	42048696	42076751	28055	0	0	0	0	0	0.01	0	0	0	0.01	0.01	0.01	0.00119347
STEAP2	7	90216603	90225049	8446	0	0	0	0	0	0	0	0.01	0	0.01	0.01	0.01	0.00119347
ZAN	7	100779750	100784622	4872	0.01	0.02	0.01	0.01	0.01	0.01	0.01	0.01	0.01	0.05	0.02	0.03	0.00119347
AC018616.1	8	81461579	81478418	16839	0.01	0.01	0.01	0	0.01	0.01	0.01	0.01	0.01	0	0	0	0.00119347
SHC3	9	89038288	89042025	3737	0	0	0	0	0.01	0	0	0.01	0	0.03	0.02	0.01	0.00119347
DENND1A	9	123769563	123792586	23023	0	0	0	0	0	0.01	0	0	0	0.01	0.01	0.01	0.00119347
NRK	X	105917672	105921963	4291	0	0	0	0	0.01	0	0	0	0	0.01	0.01	0.01	0.00119347
STN1	10	103900223	103905090	4867	0.02	0.02	0.01	0.01	0.02	0.01	0.01	0.01	0.01	0	0	0	0.00119347
HERC2P2	15	22564532	22569148	4616	0.16	0.24	0.29	0.3	0.25	0.3	0.3	0.26	0.27	0.65	0.37	0.45	0.00119347
SOX2-OT	3	181700100	181709667	9567	0.01	0.01	0.02	0.02	0.01	0.01	0.01	0.02	0.01	0	0	0	0.00119347
TDRD3	13	60484757	60485798	1041	0.03	0	0	0.02	0	0	0	0.02	0.02	0.03	0.06	0.08	0.0012218
ZCWPW1	7	100408659	100409427	768	0.07	0.04	0.03	0.06	0.06	0.06	0.04	0.06	0.12	0.11	0.18	0.14	0.00122235
SUFU	10	102619462	102627174	7712	0.26	0.31	0.38	0.37	0.32	0.37	0.28	0.31	0.31	0.5	0.41	0.44	0.00122814
RIMKLA	1	42404597	42409983	5386	0.02	0.02	0.02	0.03	0.01	0.02	0.01	0.03	0.03	0.1	0.04	0.06	0.00123072
ACOT7	1	6349866	6352224	2358	0.02	0.03	0.02	0.02	0.03	0.03	0.01	0.02	0.03	0.08	0.05	0.04	0.00124939
ADGRB2	1	31735893	31736320	427	0	0.06	0	0	0	0	0	0	0	0.06	0.08	0.05	0.00125647
LRP1	12	57177591	57178358	767	0.03	0	0.03	0	0	0	0	0	0.03	0.04	0.1	0.06	0.00125647
SERPINE2	2	224001922	224010342	8420	0	0.01	0.02	0.02	0.02	0.04	0.02	0.02	0.02	0.07	0.04	0.05	0.0012591
SLC25A1	22	19176494	19176577	83	28.34	36.99	31.58	22.47	26.85	24.14	29.5	29.19	26.76	14.48	18.51	17.67	0.00129017
TSNARE1	8	142300647	142314383	13736	0.05	0.07	0.1	0.06	0.09	0.1	0.1	0.08	0.13	0.18	0.13	0.17	0.00129874
TMEM198	2	219544893	219547210	2317	0.05	0.1	0.13	0.12	0.18	0.26	0.14	0.16	0.17	0.4	0.27	0.3	0.0013051
FHAD1	1	15388131	15388345	214	0	0	0	0.08	0	0	0.11	0	0	0.11	0.14	0.23	0.00130869
C16orf96	16	4588331	4591665	3334	0.01	0.02	0.04	0.02	0.03	0.02	0.01	0.02	0.02	0.05	0.05	0.04	0.00131432
CELA2B	1	15472091	15476100	4009	0.02	0.04	0	0.01	0.04	0.02	0	0.01	0.02	0.09	0.04	0.08	0.00131504
ZNF639	3	179333123	179333268	145	0.59	0.54	0.58	0.32	0.54	0.33	0.68	0.69	0.76	0	0	0.3	0.00131933
PRKCD	3	53190001	53192107	2106	0.2	0.24	0.22	0.2	0.15	0.16	0.2	0.2	0.27	0.03	0.1	0.13	0.00132584
AC022784.3	8	9154343	9154965	622	0.08	0.05	0.08	0.07	0	0.08	0	0.04	0	0.14	0.15	0.13	0.00133957
FIBP	11	65886138	65886321	183	2.65	2.9	2.69	2.85	2.17	2.01	2.46	3.26	2.35	1.52	1.57	1.62	0.00134012
MAP4K2	11	64799683	64800108	425	0.05	0.06	0.11	0.05	0.05	0.1	0.06	0.11	0.05	0	0	0	0.00134439
UTP15	5	73567677	73568234	557	0.31	0.25	0.17	0.16	0.16	0.21	0.15	0.3	0.24	0	0.07	0.07	0.00134592
PHF20L1	8	132832399	132836344	3945	0.08	0.24	0.21	0.25	0.27	0.4	0.17	0.23	0.28	0.58	0.37	0.68	0.00135059
MPPED2	11	30441403	30451653	10250	0.01	0.01	0.02	0.03	0.01	0.02	0.02	0.01	0.02	0.04	0.03	0.04	0.00135278
ANKRD36C	2	95958663	95958756	93	0.15	0	0	0	0	0	0	0	0	0.17	0.11	0.25	0.00135278
AC022075.3	12	10336309	10338044	1735	0	0.02	0	0.01	0	0	0	0	0	0.02	0.02	0.03	0.00135278
AJ006995.1	21	27955023	27977908	22885	0	0	0	0	0	0.02	0	0	0.01	0.02	0.02	0.03	0.00135278
ABCB7	X	75076654	75098941	22287	0.01	0.01	0.02	0.01	0.01	0.02	0.01	0.01	0.02	0.04	0.02	0.04	0.00135278
HIGD1B	17	44849388	44849942	554	1.15	0.6	0.91	0.76	0.78	0.62	0.76	0.81	0.98	0.3	0.47	0.26	0.00136883
REV3L	6	111377843	111379981	2138	0	0.04	0.04	0.02	0.04	0.06	0.03	0.04	0.06	0.16	0.06	0.17	0.00136974
SCUBE1	22	43272539	43275954	3415	0.02	0.03	0.04	0.07	0.08	0.06	0.01	0.02	0.02	0.17	0.1	0.1	0.00137305
C17orf53	17	44149027	44150960	1933	0.3	0.26	0.22	0.24	0.18	0.17	0.28	0.23	0.33	0.03	0.15	0.08	0.00139018
WDPCP	2	63644038	63650658	6620	0.02	0.03	0.02	0.02	0.03	0.03	0.03	0.02	0.05	0.09	0.04	0.1	0.0014096
COL7A1	3	48576919	48576991	72	0	0	0	0	0	0	0	0	0.15	0.19	0.13	0.14	0.00141227
MFSD2A	1	39955385	39957086	1701	0.06	0.07	0.06	0.03	0.12	0.08	0.02	0.05	0.19	0.29	0.26	0.16	0.00141581
ZNF335	20	45960525	45960615	90	0.15	0.17	0.15	0.14	0.14	0.14	0.17	0.15	0	0	0	0	0.00142752
MORF4L2-AS1	X	103689480	103691418	1938	0.75	0.53	0.53	0.6	0.41	0.35	0.57	0.6	0.52	0.06	0.32	0.21	0.00143317
GRIK1	21	29651291	29654809	3518	0.02	0.05	0.01	0.01	0.02	0.02	0.01	0.03	0.04	0.06	0.06	0.06	0.00144781
ARL16	17	81681879	81682033	154	0.79	0.78	1.11	0.82	1.68	0.96	1.04	0.55	0.94	1.69	1.74	1.99	0.00145871
SRSF11	1	70221839	70222765	926	0.37	0.32	0.38	0.41	0.42	0.45	0.32	0.33	0.39	0.45	0.71	0.59	0.0014709
STAG2	X	124066436	124068563	2127	0.03	0.03	0.03	0.01	0	0.04	0.04	0.01	0.01	0.07	0.07	0.05	0.00147452
MYCBP2	13	77070711	77075513	4802	0.02	0.01	0.04	0.01	0.01	0.02	0.03	0.02	0.04	0.07	0.05	0.05	0.001484
IQCE	7	2593126	2594885	1759	0.08	0.07	0.09	0.06	0.07	0.13	0.05	0.05	0.07	0.16	0.15	0.12	0.001484
COX7A2	6	75241265	75241821	556	0.22	0.35	0.3	0.28	0.24	0.25	0.35	0.34	0.28	0.2	0.14	0.04	0.0014977
COL1A1	17	50185648	50185777	129	0	0.14	0	0	0	0	0	0	0	0.14	0.19	0.11	0.0015042
KRI1	19	10559936	10560311	375	1.94	2.35	2.55	2.79	2.98	2.91	3.07	3.3	2.86	4.32	3.54	3.91	0.00150651
TBC1D32	6	121310847	121317494	6647	0.02	0	0.02	0.01	0.02	0.04	0.02	0.03	0.02	0.12	0.05	0.06	0.00150682
IQGAP1	15	90429849	90431220	1371	0	0	0.02	0.02	0	0	0.02	0	0.02	0.09	0.05	0.03	0.00151954
MAPKAPK5	12	111880527	111882789	2262	0.12	0.08	0.11	0.06	0.11	0.1	0.1	0.09	0.09	0.04	0.06	0.04	0.00152612
CAPRIN2	12	30711782	30713784	2002	0.15	0.23	0.25	0.27	0.42	0.46	0.32	0.24	0.48	0.96	0.47	0.83	0.00153645
CDKAL1	6	21198104	21200811	2707	0.08	0.05	0.1	0.06	0.09	0.07	0.11	0.07	0.08	0	0.04	0.03	0.00156112
MMP21	10	125770591	125772217	1626	0.02	0	0	0.02	0.02	0.03	0	0.02	0.05	0.13	0.04	0.1	0.00156834
ZNF232	17	5115004	5116437	1433	0	0	0	0	0	0	0	0	0	0.02	0.01	0.05	0.00156959
SNX10	7	26370724	26371820	1096	0.02	0.03	0	0.04	0.04	0.11	0	0	0.07	0.17	0.09	0.2	0.00158888
AC104248.1	8	108908271	108910625	2354	0	0.01	0	0.01	0.01	0	0	0	0	0.03	0.01	0.04	0.00159471
COMT	22	19967694	19968535	841	1.84	1.61	1.77	1.52	1.11	1.24	1.55	1.75	1.73	0.35	1.01	0.97	0.00160345
GOLGA6L17P	15	82519737	82521403	1666	0.03	0.06	0.03	0.06	0.02	0.03	0.04	0.06	0.09	0.09	0.11	0.16	0.00160697
RYR2	1	237651501	237654273	2772	0	0	0	0.03	0.02	0.01	0	0.01	0	0.12	0.04	0.05	0.00161158
TRPM4	19	49200785	49201963	1178	0.02	0	0.02	0	0	0	0	0.02	0.02	0.03	0.07	0.04	0.0016195
AL096711.2	6	127459391	127472793	13402	0.04	0.06	0.03	0.03	0.03	0.04	0.03	0.06	0.03	0.09	0.06	0.08	0.0016195
CHD5	1	6129069	6130147	1078	0	0.03	0.02	0.04	0.02	0	0	0	0	0.03	0.11	0.12	0.00162352
PKN1	19	14469988	14470162	174	2.84	2.4	3.5	2.18	3.8	3.16	2.42	2.96	2.82	5.2	3.88	4.4	0.00162409
MARCH3	5	126915134	126917983	2849	0.14	0.18	0.24	0.19	0.18	0.18	0.21	0.19	0.16	0.07	0.14	0.09	0.00163054
SERPINH1	11	75569430	75571780	2350	0.61	0.58	0.6	0.4	0.46	0.33	0.65	0.67	0.53	0.11	0.26	0.28	0.00164144
AC007966.1	2	185729437	185736061	6624	0.01	0.02	0.03	0.05	0.03	0.03	0.02	0.01	0.03	0.05	0.06	0.09	0.00164552
ACAA1	3	38133582	38133779	197	0	0	0.09	0	0	0	0.11	0	0	0.11	0.15	0.16	0.00164911
PRKCE	2	45685608	45686291	683	0.07	0.21	0.18	0.1	0.03	0.21	0.08	0	0.14	0.89	0.34	0.4	0.00165382
TPGS2	18	36821129	36823802	2673	0.11	0.08	0.1	0.08	0.14	0.08	0.11	0.11	0.15	0.2	0.16	0.17	0.00165521
GALNT8	12	4764047	4765378	1331	0	0	0	0	0	0	0	0	0.02	0.02	0.05	0.02	0.00165658
IGF1R	15	98922431	98923781	1350	0	0	0	0	0	0.02	0	0	0	0.02	0.02	0.05	0.00165658
PDCD5	19	32581327	32581525	198	1.16	1.54	1.61	1.57	1.34	1.18	1.33	0.75	1.43	0.67	0.67	0.57	0.00165989
TCF12	15	57214396	57219036	4640	0	0.01	0.02	0	0.01	0.01	0	0.02	0.02	0.06	0.02	0.06	0.00166229
CLCN5	X	50081847	50085979	4132	0.04	0.04	0.07	0.05	0.07	0.07	0.03	0.08	0.09	0.17	0.09	0.14	0.00166229
ADAMTS10	19	8586896	8589241	2345	0	0.07	0.07	0.06	0.09	0.07	0.01	0.05	0.05	0.14	0.11	0.14	0.0017046
TMEM89	3	48621027	48621462	435	0.16	0.25	0.16	0.19	0.05	0.25	0.25	0.21	0.15	0	0	0.05	0.00171483
AC009533.2	12	9314737	9315331	594	0.08	0	0.04	0.11	0.12	0.08	0.05	0.04	0.12	0.24	0.16	0.17	0.00171599
CES2	16	66940355	66940436	81	1.91	1.27	1.09	0.86	0.89	0.9	1.1	1.08	1.47	0	0.24	0.53	0.00172124
HOOK2	19	12825182	12825477	295	0.15	0.25	0.29	0.2	0.54	0.14	0.08	0.07	0.4	0.84	0.56	0.61	0.0017311
ACSF2	17	50471761	50472130	369	1.41	0.91	1.14	1	1.08	0.81	1.55	0.89	1.36	0.21	0.61	0.46	0.00173529
DACT3	19	46649872	46650147	275	0.15	0.26	0.23	0.07	0.21	0.14	0.18	0.22	0.14	0.62	0.24	0.58	0.00173868
MSS51	10	73427768	73428063	295	0.07	0.17	0.14	0.2	0.14	0.27	0.08	0.28	0.2	0.34	0.34	0.43	0.00173998
PPFIBP2	11	7598481	7605737	7256	0	0.02	0.01	0.02	0.01	0.03	0.01	0.01	0.02	0.05	0.03	0.04	0.00175075
DNAH6	2	84634641	84637209	2568	0	0	0	0	0.01	0.01	0.01	0.01	0	0.05	0.02	0.02	0.00175075
SLC2A14	12	7819583	7821220	1637	0	0	0	0	0	0	0.02	0	0.02	0.02	0.03	0.04	0.00175075
ABCA12	2	215020796	215021997	1201	0.02	0	0	0	0	0	0	0	0.02	0.03	0.02	0.04	0.00175075
NAXE	1	156591986	156592100	114	14.67	13.66	13.04	13.25	13.35	11.9	13.46	13.33	10.94	5.88	9.42	11.05	0.00175564
CDHR3	7	106018072	106020372	2300	0	0.03	0.02	0.01	0	0.01	0.01	0.01	0.02	0.03	0.04	0.06	0.00176837
TBC1D8	2	101050641	101054107	3466	0.02	0.05	0.04	0.04	0.04	0.02	0.03	0.02	0.03	0.07	0.07	0.05	0.00176837
IQSEC1	3	12924742	12935447	10705	0.02	0.02	0.02	0.02	0.01	0.02	0.01	0.03	0.02	0.06	0.03	0.04	0.00177638
AC092811.1	1	225447518	225447990	472	0	0	0	0	0	0.05	0	0	0.05	0.06	0.08	0.17	0.00177714
NUDT12	5	103556098	103558878	2780	0.03	0.03	0.03	0.04	0.04	0.07	0.07	0.05	0.06	0.11	0.07	0.13	0.00178566
DIAPH3	13	59911836	59916154	4318	0.01	0.02	0.04	0.01	0.05	0.04	0.01	0.05	0.01	0.16	0.05	0.12	0.00178926
POC1B	12	89470494	89471613	1119	0.09	0	0.07	0.06	0.02	0.07	0	0.05	0.07	0.16	0.11	0.14	0.0017951
NPR2	9	35806538	35807022	484	0.05	0	0	0.04	0	0	0	0	0	0.11	0.04	0.08	0.00182626
AC108010.1	7	128578033	128578889	856	0.15	0.27	0.27	0.33	0.56	0.26	0.1	0.38	0.36	0.76	0.65	0.56	0.00183371
AC010478.1	5	51379675	51382973	3298	0.34	0.21	0.23	0.25	0.23	0.26	0.25	0.24	0.23	0.18	0.14	0.13	0.00183636
KCTD9	8	25440673	25444291	3618	0.02	0.02	0.02	0.03	0.02	0.02	0	0.01	0.01	0.09	0.06	0.03	0.00184113
LPGAT1	1	211783502	211787631	4129	0.07	0.06	0.09	0.03	0.11	0.08	0.07	0.05	0.08	0.21	0.11	0.15	0.00184121
GNGT1	7	93893601	93906507	12906	0.1	0.14	0.18	0.17	0.19	0.26	0.16	0.18	0.21	0.37	0.24	0.34	0.00184499
AASS	7	122081781	122082787	1006	0.03	0	0	0.02	0.02	0	0.03	0	0	0.12	0.06	0.04	0.0018501
UTRN	6	144437746	144438744	998	0	0	0	0.02	0	0.02	0	0.03	0	0.09	0.1	0.02	0.0018501
CAT	11	34453926	34456010	2084	0.01	0.03	0.04	0.02	0.06	0.05	0.02	0.08	0.05	0.17	0.08	0.11	0.00185624
TCHP	12	109915546	109916590	1044	0.1	0.17	0.1	0.14	0.09	0.09	0.12	0.07	0.09	0.03	0.02	0.04	0.00186006
PRSS51	8	10498808	10517893	19085	0.01	0.02	0.02	0.02	0.04	0.04	0.02	0.03	0.02	0.08	0.04	0.06	0.00186567
FAM49B	8	129901758	129902960	1202	0.02	0.05	0.04	0.06	0.04	0.1	0.05	0.02	0.06	0.15	0.12	0.09	0.00186567
AC092821.1	12	9569202	9570710	1508	0.02	0.02	0.02	0.02	0.02	0.02	0.04	0.03	0.03	0.1	0.04	0.06	0.0018692
L3MBTL3	6	130020668	130022226	1558	0.09	0.08	0.12	0.05	0.1	0.08	0.04	0.1	0.06	0.22	0.12	0.17	0.00186929
DOCK3	3	51075440	51089242	13802	0.04	0.04	0.06	0.04	0.05	0.07	0.06	0.07	0.07	0.14	0.07	0.13	0.00187322
UBXN11	1	26297481	26297961	480	0.25	0.17	0.24	0.22	0.32	0.23	0.34	0.29	0.23	0.06	0.15	0.12	0.0018771
POLA1	X	24737741	24739374	1633	0.13	0.4	0.46	0.23	0.45	0.56	0.08	0.26	0.49	1.18	0.61	0.89	0.00187799
TJP3	19	3750184	3750581	397	0.87	0.66	0.74	0.42	0.54	0.65	0.53	0.39	0.48	0.2	0.13	0.24	0.00188711
SPAG1	8	100240771	100240890	119	0.13	0	0	0.36	0	0.25	0	0.38	0.24	0.45	0.61	0.66	0.00188736
RGPD5	2	109838042	109838933	891	0	0	0	0	0	0.03	0	0	0	0.07	0.04	0.02	0.00190686
AC106707.1	3	158545730	158553857	8127	0.01	0.02	0.04	0.01	0.03	0.03	0.02	0.01	0.04	0.08	0.04	0.07	0.00190686
PARP8	5	50822400	50824907	2507	0	0.04	0.1	0.04	0.06	0.1	0.01	0.04	0.05	0.41	0.1	0.27	0.0019203
ARMC2	6	108959519	108961571	2052	0	0	0.01	0.02	0.02	0.01	0	0	0.01	0.14	0.03	0.07	0.00192396
NCLN	19	3204751	3205831	1080	0.51	0.33	0.48	0.35	0.43	0.3	0.51	0.36	0.23	0.06	0.19	0.14	0.00193011
IZUMO1	19	48744539	48745213	674	0.07	0.04	0.04	0.07	0.07	0.07	0.09	0.11	0.1	0	0	0.03	0.00193013
TAGLN2	1	159924551	159925018	467	0.15	0.12	0.1	0.05	0	0.05	0.18	0.1	0.05	0.23	0.2	0.3	0.00193685
MFGE8	15	88906778	88907194	416	0.73	0.64	0.38	0.55	0.41	0.42	0.51	0.49	0.72	0.06	0.21	0.28	0.0019405
CEP170B	14	104889758	104892975	3217	0.3	0.4	0.42	0.38	0.47	0.49	0.41	0.24	0.36	0.64	0.52	0.63	0.00196477
GAREM1	18	32220404	32245945	25541	0.02	0.02	0.03	0.01	0.02	0.03	0.02	0.03	0.04	0.04	0.05	0.07	0.00197153
C6orf136	6	30651100	30651265	165	2.5	1.36	1.7	1.87	1.61	1.94	2	2.32	1.81	0.87	1	1.18	0.00197497
WDR66	12	122001598	122001703	105	0.28	0	0	0.38	0.39	0.4	0.16	0.14	0.13	0.97	0.54	0.59	0.00197568
FN3K	17	82738640	82740762	2122	0.01	0.04	0.05	0.04	0.08	0.05	0.03	0.06	0.06	0.22	0.08	0.14	0.0019812
NCOA1	2	24554573	24556014	1441	0	0.04	0.04	0	0	0.05	0.02	0.02	0	0.34	0.09	0.14	0.00198651
PFKP	10	3132441	3133202	761	1.17	1.64	1.51	0.79	0.84	1.13	1.27	1.46	1.14	0.27	0.49	0.64	0.00199072
MORF4L1	15	78894753	78894819	66	11.63	14.25	14.26	10.19	12.23	10.45	13.37	10.45	12.99	7.78	8.8	7.85	0.0019972
NDUFS1	2	206138614	206141940	3326	0.13	0.1	0.11	0.1	0.13	0.13	0.2	0.16	0.19	0.04	0.06	0.04	0.00200631
KIF11	10	92613130	92613376	246	0.33	0.47	0.24	0.23	0.08	0.55	0.29	0.24	0.31	0.67	0.64	0.63	0.00200945
VPS13A	9	77340711	77344152	3441	0.03	0.03	0.03	0.03	0.03	0.05	0.03	0.02	0.02	0.1	0.04	0.08	0.00201619
INTS4P2	7	65695165	65706345	11180	0.1	0.14	0.11	0.15	0.21	0.22	0.14	0.18	0.17	0.36	0.26	0.24	0.00201622
DNAH6	2	84604551	84605499	948	0.03	0.06	0.08	0.07	0.08	0.13	0.06	0.13	0.15	0.22	0.15	0.23	0.00202109
PLK1	16	23689392	23689493	101	8.17	10.46	6.87	7.9	8.64	5.39	9.23	8.07	8.61	1.48	5.4	4.56	0.00204514
LINC01185	2	60852743	60856773	4030	0.02	0.01	0.03	0.01	0.02	0.03	0.02	0.03	0.01	0.03	0.06	0.07	0.00204872
RNF10	12	120570231	120571190	959	1.01	0.99	0.88	1.01	0.91	0.87	1	0.87	1.08	0.53	0.88	0.5	0.00205437
MARC1	1	220791664	220793188	1524	0.25	0.28	0.38	0.82	0.66	0.8	0.29	0.45	0.28	1.2	0.94	1.04	0.00205449
ENOX1	13	43394825	43411915	17090	0.01	0.01	0.03	0.01	0.02	0.05	0.01	0.02	0.03	0.08	0.04	0.07	0.00205552
MKRN2	3	12561059	12568874	7815	0.06	0.06	0.05	0.03	0.04	0.04	0.08	0.05	0.06	0	0.03	0	0.00205552
C5orf66	5	135296589	135333757	37168	0.03	0.02	0.04	0.05	0.04	0.05	0.03	0.03	0.03	0.1	0.06	0.06	0.00206681
PSIP1	9	15490124	15491951	1827	0.43	0.46	0.47	0.42	0.44	0.41	0.38	0.33	0.47	0.22	0.36	0.26	0.00206902
DFFA	1	10463209	10463430	221	1.53	1.74	2.11	1.78	1.33	1.27	1.96	1.92	1.49	0.83	1.1	0.9	0.00209086
ECD	10	73139737	73141386	1649	0.33	0.39	0.37	0.25	0.37	0.4	0.36	0.4	0.47	0.15	0.22	0.26	0.00209352
SEMA6A	5	116562930	116574184	11254	0.07	0.05	0.09	0.09	0.1	0.13	0.09	0.09	0.07	0.13	0.15	0.15	0.0020936
UTRN	6	144751952	144754713	2761	0.01	0.07	0.04	0.04	0.15	0.09	0.03	0.09	0.03	0.28	0.12	0.22	0.00209476
CAPRIN2	12	30733711	30734954	1243	0	0	0	0	0	0.02	0	0	0.02	0.2	0.05	0.07	0.00209588
DHRS4L1	14	24048377	24048676	299	0.14	0.08	0.14	0	0.13	0	0.08	0.07	0.07	0.25	0.17	0.24	0.00210167
ROR2	9	91694411	91717306	22895	0	0	0	0.01	0.01	0.03	0	0	0	0.04	0.02	0.05	0.00210873
WASHC2A	10	50080931	50084071	3140	0.05	0.06	0.02	0.03	0.04	0.04	0.04	0.04	0.05	0	0.02	0.01	0.00210873
BST2	19	17404189	17404370	181	0	0	0	0	0	0.1	0	0	0	0.12	0.08	0.09	0.00211465
AC007040.2	2	70985499	70985937	438	0.11	0.06	0.1	0.1	0.1	0.1	0.06	0.1	0.1	0.06	0	0.04	0.00211511
SYMPK	19	45823472	45823766	294	1.46	1.58	1.5	1.45	0.95	1.44	1.51	1.14	1.55	0.76	1.01	0.8	0.00212508
FARP1	13	98377918	98381554	3636	0.04	0.01	0.02	0.03	0.05	0.05	0.04	0.03	0.05	0.12	0.08	0.06	0.00212911
SYNDIG1	20	24584993	24596828	11835	0.02	0	0.04	0.04	0.05	0.06	0.01	0.01	0.03	0.08	0.07	0.09	0.00212911
C14orf37	14	58235636	58244830	9194	0.15	0.16	0.2	0.18	0.23	0.24	0.2	0.19	0.16	0.31	0.23	0.34	0.00213209
QARS	3	49097287	49097991	704	0.9	0.98	1.09	1.2	0.86	0.71	0.95	0.97	1.06	0.37	0.77	0.48	0.00213544
AP001062.2	21	44339470	44340438	968	0.38	0.31	0.37	0.17	0.28	0.2	0.31	0.21	0.25	0.09	0.08	0.11	0.00215162
FIP1L1	4	53425965	53428026	2061	0.12	0.24	0.22	0.11	0.23	0.15	0.23	0.27	0.18	0	0.08	0.06	0.00215871
SIGLEC10	19	51417465	51417544	79	1.93	2.57	2.83	0.87	2.09	1.51	1.3	1.56	1.78	0	0.49	0.4	0.00216303
INTS10	8	19830559	19832027	1468	0.18	0.1	0.16	0.32	0.22	0.24	0.19	0.21	0.27	0.34	0.4	0.37	0.00217233
AL357079.1	1	43946302	43946480	178	0.83	0.35	0.51	0.84	1.15	1.56	0.71	1.01	0.77	1.91	1.67	1.65	0.00218466
PCSK5	9	76189746	76193236	3490	0.06	0.1	0.13	0.06	0.19	0.26	0.08	0.11	0.19	0.47	0.23	0.36	0.00219358
UHRF1BP1	6	34835464	34836155	691	0.18	0.12	0.14	0.1	0.07	0.07	0.08	0.11	0.07	0	0	0.03	0.00219395
PLK1	16	23689772	23689859	87	3.39	4.57	5.13	3.9	3.71	3.33	4.6	4.79	2.85	1.95	2.25	2.19	0.0021942
FMNL1	17	45236594	45237280	686	0	0.04	0	0.03	0	0	0	0	0	0.08	0.03	0.06	0.00219566
FAF2	5	176451872	176453138	1266	0.42	0.31	0.43	0.38	0.41	0.38	0.56	0.41	0.51	0.12	0.28	0.25	0.00220641
ZNF404	19	43881738	43883955	2217	0.02	0.03	0.09	0.04	0.05	0.05	0.06	0.08	0.07	0.13	0.1	0.11	0.00221673
TBCD	17	82884936	82886083	1147	0	0.03	0.02	0	0.04	0	0	0	0.04	0.08	0.04	0.08	0.00221976
FUZ	19	49808639	49808716	77	1.95	1.3	2.07	1.03	1.51	1.53	1.12	2.05	1.2	0.37	0.75	0.41	0.00222834
DOCK9	13	98794751	98796205	1454	0.06	0.17	0.07	0.15	0.1	0.21	0.11	0.07	0.05	0.26	0.21	0.4	0.00224871
AC018521.5	17	47891581	47891853	272	1.08	0.71	0.68	0.84	0.72	1.02	0.98	1.35	0.93	0.36	0.24	0.52	0.00226418
VAMP5	2	85591864	85592947	1083	0.05	0.03	0.02	0.02	0	0.07	0.06	0	0.02	0.11	0.09	0.08	0.00227505
TEKT5	16	10689323	10689941	618	0	0	0	0	0	0.04	0	0	0.04	0.09	0.03	0.13	0.00227751
TTN-AS1	2	178523636	178523903	267	0.08	0	0.08	0	0	0	0	0	0.15	0.27	0.12	0.2	0.00227986
PRKD3	2	37256929	37259582	2653	0.14	0.2	0.2	0.13	0.14	0.24	0.14	0.17	0.17	0.34	0.21	0.36	0.0022866
TRIM27	6	28908840	28908972	132	1.86	1.13	1.34	1.35	0.69	0.82	1.86	1.93	1.26	0	0.48	0.21	0.00229358
CCDC61	19	46017069	46017246	177	0	0	0	0	0.19	0.2	0	0.3	0.19	0.6	0.24	0.78	0.00229821
GRID1	10	85606506	85613016	6510	0.01	0.01	0.05	0.04	0.06	0.05	0.05	0.03	0.04	0.2	0.08	0.1	0.00231227
AC008537.1	19	40882752	40890825	8073	0.01	0.01	0.01	0	0	0	0	0	0.01	0.03	0.01	0.03	0.00231532
SYNDIG1	20	24502345	24543019	40674	0	0	0	0.01	0.02	0.01	0	0	0	0.03	0.02	0.02	0.00231532
MUC3A	7	100949685	100951840	2155	0	0.01	0.01	0	0.01	0	0.01	0	0	0.03	0.01	0.03	0.00231532
KIF26B	1	245283089	245353677	70588	0	0	0.01	0.02	0.02	0.03	0	0	0	0.07	0.03	0.04	0.00231532
BTBD9	6	38345093	38359147	14054	0.01	0.01	0.02	0.01	0.01	0.02	0.01	0.02	0.02	0.04	0.02	0.04	0.00231532
RRP12	10	97369582	97370166	584	0.51	0.48	0.33	0.42	0.47	0.36	0.44	0.37	0.54	0.58	0.68	0.6	0.00231644
NID2	14	52027344	52028622	1278	0.06	0.19	0.14	0.13	0.23	0.33	0.17	0.08	0.17	0.6	0.27	0.47	0.0023181
KLHL2	4	165209462	165209892	430	0	0	0	0	0	0.05	0	0	0.05	0.12	0.04	0.09	0.00232409
PLD4	14	104930942	104931747	805	1.85	1.34	1.31	1.06	0.91	0.69	1.65	1.61	1.44	0.07	0.51	0.51	0.00232851
AMZ2P1	17	64973517	64974554	1037	0.46	0.32	0.32	0.39	0.33	0.33	0.32	0.34	0.49	0.17	0.18	0.25	0.00234268
SAMD4A	14	54784620	54788915	4295	0.01	0.04	0.03	0.02	0.03	0.03	0.02	0.04	0.03	0	0.01	0	0.00234729
USP13	3	179708957	179719939	10982	0.04	0.03	0.03	0.02	0.04	0.03	0.03	0.04	0.05	0	0.02	0.01	0.00234729
MAST4	5	67118749	67121016	2267	0.02	0.04	0.11	0.04	0.14	0.21	0.03	0.12	0.07	0.45	0.19	0.28	0.00237795
LSM3	3	14178881	14181559	2678	0.53	0.59	0.5	0.45	0.51	0.36	0.49	0.6	0.5	0.18	0.25	0.41	0.00238824
PSMB5	14	23026375	23027744	1369	4.41	3.8	3.34	3.19	3.24	3.5	3.88	3.33	3.91	1.65	2.85	2.64	0.00239201
PEX1	7	92511703	92513847	2144	0.01	0.07	0.08	0.06	0.08	0.07	0.04	0.14	0.14	0.28	0.13	0.23	0.0023967
NFKBIB	19	38905535	38907220	1685	0.27	0.4	0.22	0.34	0.42	0.36	0.32	0.42	0.31	0.07	0.21	0.18	0.00239846
KARS	16	75635805	75635911	106	6.71	7.5	5.88	4.55	5.57	5.13	6.59	6.93	4.26	0.16	3.66	3.28	0.00241122
LAMTOR4	7	100149053	100149356	303	0.86	0.41	0.7	0.58	0.86	1.01	0.99	0.42	0.79	2.22	1.43	1.14	0.00241928
MRPS23	17	57839935	57840799	864	0.42	0.58	0.53	0.54	0.33	0.53	0.55	0.49	0.47	0.27	0.28	0.35	0.00243227
AC114546.2	15	35008498	35010744	2246	0.02	0.06	0.01	0.07	0.03	0.02	0.01	0.02	0.03	0.16	0.05	0.14	0.00244525
SERINC2	1	31426823	31428911	2088	0.04	0.14	0.1	0.06	0.13	0.17	0.06	0.1	0.17	0.23	0.22	0.22	0.00245156
SCAPER	15	76728737	76733228	4491	0.03	0	0.01	0.01	0.02	0.01	0.01	0.02	0.02	0.04	0.03	0.04	0.00245383
ALOX15P2	9	92916181	92917574	1393	0	0	0.02	0	0	0	0	0	0.02	0.02	0.03	0.03	0.00245383
NCKAP1	2	182983382	182986170	2788	0.03	0.03	0.01	0.04	0.02	0.03	0.02	0.03	0.02	0	0.01	0	0.00245383
LCA5L	21	39444201	39444643	442	0.05	0.06	0.1	0.05	0.05	0.1	0	0.1	0.1	0.18	0.16	0.13	0.00245383
ACTN2	1	236748140	236749123	983	0.11	0.15	0.1	0.12	0.15	0.1	0.06	0.1	0.12	0.03	0.06	0.04	0.00245623
ETV1	7	13939246	13958756	19510	0	0	0	0	0.01	0.01	0	0	0	0.04	0.01	0.02	0.00246022
AC009533.1	12	9302702	9303974	1272	0.34	0.19	0.14	0.3	0.25	0.26	0.24	0.22	0.06	0.46	0.4	0.42	0.00246947
NAXE	1	156592209	156592364	155	10.85	9.92	10.39	8.37	9.01	7.97	9.35	9.43	8.56	4.03	7.56	6.81	0.00247538
SNRNP35	12	123459216	123459522	306	1.49	0.81	0.97	1.41	0.99	1.07	0.98	1.1	0.79	0.33	0.6	0.48	0.00247728
CPNE7	16	89591260	89594099	2839	0.71	0.68	0.64	0.5	0.4	0.34	0.71	0.65	0.7	0.14	0.26	0.31	0.00248394
TBC1D32	6	121308101	121310778	2677	0.12	0.09	0.15	0.08	0.19	0.24	0.14	0.12	0.18	0.44	0.25	0.27	0.00248596
AP2A2	11	993985	994071	86	0.31	0.53	0.45	0.56	0.14	0.15	0.36	0.3	0.43	0	0	0	0.00248982
CDK17	12	96399404	96399985	581	0.04	0.1	0.08	0.04	0.12	0.04	0	0	0.12	0.19	0.16	0.39	0.00249628
DNAJC10	2	182741356	182743597	2241	0.07	0.1	0.04	0.06	0.03	0.06	0.06	0.06	0.09	0.01	0	0.02	0.00251833
MIPEP	13	23879354	23881698	2344	0.06	0.05	0.03	0.02	0.01	0.07	0.01	0.02	0.09	0.15	0.1	0.1	0.00251936
SF3B3	16	70554597	70555050	453	2.5	2.14	1.73	1.65	1.16	1.47	1.86	1.72	1.59	0.72	0.8	0.96	0.00251999
LARP4	12	50474167	50475525	1358	0.26	0.41	0.33	0.18	0.2	0.26	0.3	0.27	0.31	0.16	0.08	0.08	0.00252154
BAIAP2	17	81076502	81082988	6486	0.05	0.06	0.03	0.06	0.04	0.05	0.01	0.05	0.02	0.14	0.08	0.08	0.00253863
EFR3A	8	131959663	131968294	8631	0.02	0.02	0.01	0.01	0.02	0.05	0	0.02	0.04	0.11	0.04	0.08	0.00254702
TTC12	11	113324682	113325523	841	0.06	0.1	0.06	0.08	0	0.12	0.04	0.03	0.08	0.35	0.12	0.21	0.00255117
WNT5B	12	1629371	1629896	525	0	0	0.05	0	0.04	0	0	0	0	0.11	0.07	0.04	0.002556
CFAP70	10	73277361	73278178	817	0.09	0.07	0.06	0.17	0.06	0.12	0.07	0.09	0.12	0	0.02	0	0.00255888
SNTG2	2	1163725	1165547	1822	0	0.02	0.06	0.01	0.06	0.04	0.07	0.01	0	0.29	0.08	0.15	0.00256812
FAT2	5	151553387	151554361	974	0.03	0.03	0	0	0	0.03	0.03	0	0	0.06	0.06	0.04	0.00257893
MED14	X	40680910	40681847	937	0	0	0.03	0.03	0	0	0	0	0	0.03	0.04	0.07	0.00257893
ASAP2	2	9376993	9378943	1950	0.01	0.05	0.01	0.01	0	0.03	0	0.01	0.03	0.05	0.06	0.06	0.00257893
LCMT1-AS1	16	25103641	25106568	2927	0.16	0.13	0.07	0.09	0.04	0.1	0.1	0.16	0.13	0.01	0.01	0.02	0.00259189
RNF187	1	228488485	228488959	474	3.31	2.98	3.14	2.67	2.14	1.94	3.35	2.68	2.97	0.63	1.77	1.77	0.002593
LOX	5	122076083	122076892	809	0	0	0	0	0	0	0	0	0.03	0.04	0.02	0.08	0.0025992
AC004980.1	7	76549861	76551419	1558	0.1	0.04	0.02	0.13	0.05	0.03	0.04	0.07	0.08	0.16	0.13	0.16	0.00260962
COL24A1	1	85868626	85868781	155	0	0	0	0	0	0.11	0	0	0	0.13	0.09	0.09	0.002623
AP3D1	19	2123406	2123829	423	0.77	0.69	0.7	0.8	0.56	0.62	0.63	0.96	0.51	0.06	0.25	0.51	0.00262455
ADAMTS13	9	133437897	133438245	348	0	0	0.06	0.12	0	0	0	0	0.06	0.15	0.1	0.16	0.00263986
TRAF3IP3	1	209778173	209778366	193	0.1	0	0	0.09	0	0	0.11	0.1	0	0.23	0.15	0.16	0.00264009
ITSN2	2	24206275	24208236	1961	0.06	0.03	0.01	0.04	0.04	0.08	0.08	0.11	0.04	0.11	0.13	0.16	0.00264753
FAT1	4	186628763	186633683	4920	0	0.03	0.05	0.03	0.05	0.09	0.03	0.04	0.05	0.16	0.07	0.13	0.00264753
CEP131	17	81220073	81222768	2695	0.1	0.08	0.12	0.16	0.19	0.16	0.07	0.07	0.04	0.32	0.21	0.22	0.00264922
SGMS1	10	50307321	50307981	660	0	0.04	0	0.03	0.04	0	0.04	0.04	0	0.04	0.12	0.13	0.00264959
CCDC88C	14	91303978	91305764	1786	0.05	0.05	0.06	0.06	0.04	0.07	0.09	0.04	0.03	0	0.02	0.01	0.00265028
SENP2	3	185606873	185609002	2129	0.18	0.09	0.11	0.14	0.07	0.11	0.12	0.18	0.13	0.03	0.05	0.03	0.00265028
TMPRSS5	11	113693249	113693603	354	0.38	0.29	0.25	0.23	0.24	0.18	0.29	0.25	0.18	0.07	0.05	0.16	0.002651
STAG3L3	7	72999550	72999760	210	1.58	0.85	0.82	0.92	1.03	0.96	0.85	1.08	1.12	0.64	0.21	0.39	0.00265394
AC091563.1	8	120052395	120054679	2284	0.28	0.3	0.37	0.32	0.38	0.5	0.39	0.46	0.31	0.68	0.58	0.48	0.00267773
MICAL2	11	12250273	12252531	2258	0	0.03	0.02	0.01	0.03	0.02	0.01	0	0.01	0.06	0.05	0.03	0.00268168
IFT172	2	27446481	27447514	1033	0.33	0.23	0.42	0.62	0.52	0.72	0.44	0.4	0.47	0.76	0.78	0.94	0.00268742
TALDO1	11	763944	763981	37	2.73	2.88	3.5	2.85	3.9	4.15	3.87	3.27	4.08	6.77	4.85	4.58	0.00269887
DOCK7	1	62513898	62528150	14252	0.03	0.01	0.01	0.01	0.01	0.02	0.02	0.02	0.02	0	0	0	0.00271773
RYR2	1	237687504	237698964	11460	0	0	0	0.01	0.01	0.01	0	0	0	0.03	0.01	0.02	0.00271773
VAV1	19	6784241	6816435	32194	0.01	0.01	0.01	0.02	0.02	0.02	0.01	0.01	0.01	0.04	0.02	0.03	0.00271773
LINC01376	2	19031380	19044865	13485	0	0	0.01	0	0.01	0.01	0	0	0	0.03	0.01	0.02	0.00271773
EPAS1	2	46369933	46375635	5702	0	0	0	0	0.01	0.01	0.01	0	0	0.03	0.02	0.01	0.00271773
SMIM11A	21	34386633	34388628	1995	0	0	0	0	0.01	0.01	0	0.01	0	0.03	0.01	0.02	0.00271773
KALRN	3	124462674	124474662	11988	0	0.01	0	0	0	0.01	0	0	0.01	0.03	0.01	0.02	0.00271773
FDPS	1	155310205	155310335	130	6.26	7	5.76	5.2	5.92	7.78	7.92	5.59	5.9	2.59	4.33	4.41	0.00272071
KDM4B	19	5141503	5143966	2463	0.1	0.18	0.16	0.19	0.14	0.15	0.17	0.12	0.17	0.23	0.23	0.21	0.00273089
PHGDH	1	119724469	119726850	2381	1.23	1.22	1.17	0.96	0.81	0.74	1.01	1.22	0.97	0.51	0.65	0.62	0.00273752
CAST	5	96737947	96740037	2090	0.03	0.02	0.06	0.04	0.01	0.15	0.06	0.04	0.06	0.18	0.11	0.2	0.00273952
SLC25A1	22	19176693	19176845	152	20.12	21.77	23.04	17.24	18.54	14.62	22.74	21.31	20.17	10.51	14.24	14.27	0.00274799
CCDC137	17	81670453	81671588	1135	2.68	2.79	2.94	3.86	3.65	4.34	2.31	2.58	3.17	6.46	4.66	4.45	0.00275358
FAM238A	10	26590337	26591309	972	0.05	0.03	0	0	0	0.05	0.06	0.03	0.02	0.06	0.1	0.11	0.002754
BRWD1	21	39229436	39232176	2740	0.09	0.14	0.16	0.18	0.12	0.14	0.12	0.12	0.12	0.21	0.17	0.24	0.00276347
PHKA2	X	18900699	18901484	785	0.1	0.15	0.48	0.44	0.3	0.4	0.37	0.22	0.24	0.75	0.55	0.6	0.00277606
AFG3L1P	16	90000024	90000102	78	0.16	0	0	0	0	0	0	0	0	0.19	0.12	0.14	0.00278047
CERS2	1	150964744	150965172	428	0.71	0.81	0.96	0.69	0.66	0.41	0.82	0.74	0.86	0.13	0.38	0.46	0.00279017
PHYKPL	5	178231523	178231668	145	6.23	6.84	5.52	5.31	4.9	3.21	8.25	6.05	6.3	1.76	3.07	2.66	0.00279799
AC107884.1	11	7469042	7469640	598	0.04	0.05	0.04	0.15	0.11	0.19	0.05	0.04	0	0.47	0.22	0.21	0.00280902
ERAP1	5	96801000	96803402	2402	0	0	0.05	0.01	0.02	0.03	0.03	0.01	0	0.08	0.04	0.13	0.00280919
ELMO3	16	67202790	67202891	101	0.57	0.49	0.56	0.65	0.53	0.67	0.16	0.7	0.93	0.16	0	0.12	0.0028132
DPY19L1P1	7	32591004	32593183	2179	0.08	0.13	0.16	0.09	0.13	0.07	0.04	0.07	0.11	0.26	0.17	0.18	0.00281507
PAK2	3	196812851	196814450	1599	0.27	0.23	0.43	0.26	0.39	0.49	0.43	0.18	0.47	1.05	0.51	0.74	0.00282561
EDC4	16	67882109	67882211	102	0.71	0.33	0.7	1.03	0.93	0.4	0.49	0.69	0.79	0	0.22	0.12	0.00283641
DAGLA	11	61728287	61728930	643	0.12	0.22	0.11	0.07	0.11	0.11	0.22	0.15	0.07	0	0	0	0.00283693
ATL2	2	38298575	38299255	680	0.07	0.04	0.14	0.07	0.24	0.28	0.17	0.18	0.24	0.59	0.31	0.37	0.00284507
BRWD1	21	39232498	39235385	2887	0.03	0.04	0.03	0.02	0.02	0.03	0.02	0.02	0.05	0	0	0.01	0.00285954
ZNF432	19	52047364	52048540	1176	0.05	0.03	0	0.02	0.02	0.06	0.05	0.02	0.04	0.1	0.09	0.06	0.00285954
UPF3B	X	119851601	119851766	165	0.54	0.62	0.32	0.69	0.91	1.02	1.12	0.74	1.1	1.5	1.25	1.64	0.00286687
ALDH16A1	19	49462036	49462569	533	0.18	0.42	0.49	0.49	0.38	0.34	0.37	0.27	0.42	0.84	0.59	0.57	0.00287197
ACTN4	19	38727103	38727855	752	1.01	1.2	1.19	1.19	1	1.05	1.05	1.21	1.41	0.16	0.88	0.76	0.00287937
TRPV4	12	109803143	109808295	5152	0.02	0.03	0.01	0	0.01	0.01	0.03	0.02	0.02	0.04	0.04	0.04	0.00289856
SPAST	2	32098891	32114637	15746	0.01	0	0.01	0.01	0.01	0.02	0.02	0.01	0.01	0.03	0.02	0.03	0.00289856
DNAH6	2	84713259	84715559	2300	0.01	0	0	0	0	0	0	0	0	0.03	0.01	0.01	0.00289856
MDN1	6	89772721	89774620	1899	0.01	0.03	0.06	0.05	0.03	0.05	0.05	0.07	0.07	0	0	0	0.00289856
BMPER	7	33922028	33937288	15260	0.01	0.01	0.01	0	0.02	0.02	0.01	0.01	0.01	0.03	0.02	0.03	0.00289856
NELL1	11	20773640	20783668	10028	0	0	0	0	0	0.01	0	0	0	0.03	0.01	0.01	0.00289856
AJ006995.1	21	27978122	27985039	6917	0	0	0	0	0.01	0	0	0	0	0.01	0.01	0.03	0.00289856
RTP2	3	187699011	187701964	2953	0	0	0	0	0	0	0	0.01	0	0.01	0.01	0.03	0.00289856
ADAM22	7	88168227	88171543	3316	0	0	0	0	0	0.01	0	0	0	0.01	0.01	0.03	0.00289856
VPS13B	8	99502950	99507136	4186	0	0	0	0	0	0	0	0.01	0	0.03	0.01	0.01	0.00289856
LINC01505	9	106698144	106702508	4364	0	0	0	0.01	0	0	0	0	0	0.01	0.03	0.01	0.00289856
PYGL	14	50865659	50872159	6500	0.07	0.07	0.09	0.07	0.08	0.1	0.09	0.07	0.1	0.11	0.12	0.11	0.00289856
EDRF1	10	125723936	125725317	1381	0.06	0.09	0.04	0.09	0.04	0.15	0.09	0.13	0.09	0.34	0.13	0.24	0.00290008
ANKRD10	13	110883793	110892691	8898	0.03	0.05	0.07	0.05	0.05	0.07	0.06	0.06	0.09	0.16	0.08	0.12	0.00290085
SNF8	17	48944139	48944680	541	1.44	0.97	1.23	1.66	0.96	0.8	1.19	1.57	1	0.36	0.38	0.68	0.00291235
EFNA2	19	1298616	1299823	1207	0.24	0.23	0.24	0.56	0.53	0.68	0.15	0.28	0.33	1.22	0.8	0.68	0.0029142
DAXX	6	33321567	33321610	43	3.63	2.76	2.17	2.18	2.43	2.27	2.55	3.91	2.98	0.69	1.39	1.52	0.00291784
RC3H1	1	173961244	173961724	480	0	0	0	0	0	0	0	0.05	0	0.06	0.04	0.04	0.00291878
MYT1	20	64205097	64205552	455	0	0	0	0	0	0.05	0	0	0	0.06	0.04	0.04	0.00291878
COL25A1	4	108889256	108889700	444	0	0	0	0	0	0	0	0	0.05	0.06	0.04	0.04	0.00291878
TSEN2	3	12503784	12505153	1369	0.47	0.58	0.65	0.35	0.56	0.66	0.68	0.86	0.62	0.2	0.33	0.26	0.00292059
C9orf24	9	34390051	34397498	7447	0.04	0.12	0.12	0.13	0.13	0.18	0.12	0.14	0.15	0.25	0.18	0.24	0.00292539
ELAVL2	9	23821480	23821604	124	0	0	0.13	0	0	0	0	0	0	0.15	0.1	0.11	0.00292696
HOOK2	19	12772912	12772993	81	0.16	0.18	0	0.72	0.74	0.15	0	0.31	0.29	1.1	0.73	1.07	0.00293283
MINK1	17	4896103	4896192	89	1.52	1.56	0.75	1.1	0.71	0.86	0.7	1.33	0.84	0	0.35	0.26	0.00293651
VLDLR	9	2648810	2650369	1559	0.03	0.04	0.03	0	0.08	0.15	0.04	0.1	0.18	0.28	0.15	0.29	0.00294176
CENPH	5	69195791	69197052	1261	0.3	0.19	0.25	0.17	0.12	0.2	0.17	0.25	0.23	0.02	0.07	0.12	0.00294564
AC008278.2	2	15573553	15573768	215	0.09	0	0	0	0	0.09	0	0	0	0.21	0.07	0.15	0.00294644
TMEM185A	X	149604070	149605154	1084	0.29	0.92	0.88	0.62	0.97	1.33	0.62	0.69	0.85	1.96	1.2	1.65	0.0029559
LINC01505	9	106500505	106558471	57966	0	0	0	0.01	0.02	0.04	0	0	0.01	0.05	0.03	0.05	0.00296367
LHX1-DT	17	36933511	36936563	3052	0.08	0.09	0.1	0.09	0.09	0.09	0.07	0.04	0.09	0.16	0.16	0.1	0.00299396
NDUFAF5	20	13785290	13787149	1859	0.09	0.12	0.12	0.07	0.08	0.12	0.08	0.06	0.04	0.02	0.02	0.02	0.00299737
ZNF608	5	124644661	124646678	2017	0.26	0.19	0.15	0.14	0.18	0.17	0.19	0.28	0.21	0.02	0.14	0.03	0.00302138
UBE4A	11	118384735	118384831	96	0.44	0.17	0.29	0.13	0.27	0.55	0.34	0.71	0.68	1.18	0.79	0.86	0.00302838
WNT6	2	218871819	218873383	1564	0.05	0.02	0.02	0.14	0.11	0.1	0.14	0.07	0.05	0.28	0.25	0.13	0.00303484
DAPK3	19	3964373	3964630	257	0.81	0.55	0.71	0.95	0.6	0.91	1.39	1.1	0.89	0.19	0.43	0.14	0.00303745
TMEM87A	15	42236419	42237431	1012	0.05	0.06	0	0.02	0.07	0.05	0	0.08	0.07	0.18	0.08	0.15	0.00304192
KCTD3	1	215578081	215578999	918	0.17	0.16	0.08	0.1	0.05	0.13	0.13	0.16	0.13	0.03	0.04	0.02	0.00304452
FRMD6	14	51720525	51721948	1423	0	0	0.04	0.07	0.07	0.12	0.07	0	0	0.3	0.09	0.21	0.00304799
SMIM19	8	42542373	42546427	4054	0.42	0.46	0.48	0.43	0.52	0.5	0.45	0.39	0.42	0.83	0.61	0.53	0.00305159
PLEKHA8	7	30055342	30060883	5541	0.03	0.01	0.01	0.01	0.01	0.03	0.02	0.03	0.02	0.05	0.03	0.06	0.00307849
SYT1	12	78865109	78868709	3600	0	0.02	0.02	0	0	0.01	0	0.02	0.01	0.04	0.02	0.05	0.00307849
ERN2	16	23707363	23709170	1807	0	0	0	0	0	0	0.02	0	0	0.05	0.01	0.03	0.00307849
PTPN22	1	113852104	113854470	2366	0	0.04	0.01	0.01	0	0.01	0	0	0	0.04	0.05	0.03	0.00308249
NBAS	2	15483368	15488893	5525	0	0.02	0.01	0.03	0	0.01	0	0	0	0.06	0.03	0.03	0.00308249
AC004039.1	5	132689834	132692627	2793	0.04	0.06	0.07	0.04	0.04	0.04	0.05	0.04	0.06	0	0.02	0.03	0.00308249
TRMU	22	46333699	46335400	1701	1.28	1.97	1.93	1.99	2.51	1.93	1.8	1.66	1.91	3.44	2.3	2.91	0.00308264
TSGA10	2	99081397	99102017	20620	0.04	0.05	0.05	0.05	0.05	0.05	0.05	0.05	0.06	0.07	0.06	0.06	0.00309409
FNBP1L	1	93533068	93534704	1636	0.02	0.02	0.02	0.01	0.02	0.03	0.02	0.02	0.02	0.04	0.03	0.03	0.00309409
BAZ2B	2	159435553	159437394	1841	0	0	0.01	0.01	0	0.01	0	0.03	0	0.09	0.02	0.05	0.00309409
PTPRK	6	128432768	128447397	14629	0	0	0.02	0	0.01	0.02	0.01	0.01	0.02	0.05	0.02	0.04	0.00309409
PRDM16	1	3412800	3414559	1759	0	0	0	0	0	0	0	0	0	0	0.01	0.01	0.00309409
AL034417.2	1	8029357	8057244	27887	0	0	0	0	0	0	0	0	0	0.01	0	0.01	0.00309409
TNFRSF8	1	12097217	12104378	7161	0	0	0	0	0	0	0	0	0	0.01	0.01	0	0.00309409
ACTL8	1	17823356	17825766	2410	0	0	0	0	0	0	0	0	0	0.01	0.01	0	0.00309409
VWA5B1	1	20328000	20330179	2179	0	0	0	0	0	0	0	0	0	0.01	0.01	0	0.00309409
CCDC30	1	42533951	42534888	937	0	0	0	0	0	0	0	0	0	0	0.02	0.02	0.00309409
EBNA1BP2	1	43254358	43261841	7483	0	0	0	0	0	0	0	0	0	0.01	0.01	0	0.00309409
CYP4X1	1	47023994	47029989	5995	0	0	0	0	0	0	0	0	0	0.01	0	0.01	0.00309409
SPATA6	1	48403882	48411463	7581	0	0	0	0	0	0	0	0	0	0.01	0.01	0	0.00309409
SLC25A3P1	1	53417666	53437034	19368	0	0	0	0	0	0	0	0	0	0.01	0.01	0	0.00309409
C1orf87	1	60001156	60008647	7491	0	0	0	0	0	0	0	0	0	0.01	0.01	0	0.00309409
GTF2B	1	88888048	88891482	3434	0.02	0.02	0.03	0.02	0.01	0.02	0.02	0.02	0.02	0	0.01	0.01	0.00309409
VAV3	1	107785624	107820785	35161	0	0	0	0	0	0	0	0	0	0	0.01	0.01	0.00309409
FAM19A3	1	112722348	112723015	667	0	0	0	0	0	0	0	0	0	0	0.03	0.03	0.00309409
HSD3BP1	1	119467365	119471094	3729	0	0	0	0	0	0	0	0	0	0	0.01	0.01	0.00309409
SPTA1	1	158640007	158642410	2403	0	0	0	0	0	0	0	0	0	0.01	0	0.01	0.00309409
TDRD5	1	179635887	179639838	3951	0	0	0	0	0	0	0	0	0	0	0.01	0.01	0.00309409
HMCN1	1	186045863	186048742	2879	0	0	0	0	0	0	0	0	0	0.01	0	0.01	0.00309409
PTPRC	1	198704498	198706733	2235	0	0	0	0	0	0	0	0	0	0	0.01	0.01	0.00309409
CACNA1S	1	201044456	201047114	2658	0	0	0	0	0	0	0	0	0	0.01	0	0.01	0.00309409
KLHDC8A	1	205344458	205348375	3917	0	0	0	0	0	0	0	0	0	0	0.01	0.01	0.00309409
LEMD1	1	205387440	205416231	28791	0	0	0	0	0	0	0	0	0	0.01	0	0.01	0.00309409
PLXNA2	1	208054538	208060685	6147	0	0	0	0	0	0	0	0	0	0.01	0	0.01	0.00309409
LINC01693	1	211653549	211654043	494	0	0	0	0	0	0	0	0	0	0	0.04	0.04	0.00309409
USH2A	1	215743335	215758594	15259	0	0	0	0	0	0	0	0	0	0.01	0.01	0	0.00309409
CHRM3	1	239387227	239408219	20992	0	0	0	0	0	0	0	0	0	0.01	0	0.01	0.00309409
CHRM3	1	239886596	239898015	11419	0	0	0	0	0	0	0	0	0	0.01	0	0.01	0.00309409
AL137145.2	10	6329810	6330952	1142	0	0	0	0	0	0	0	0	0	0	0.02	0.02	0.00309409
CCDC7	10	32471230	32472480	1250	0	0	0	0	0	0	0	0	0	0.02	0	0.02	0.00309409
C10orf53	10	49679794	49693773	13979	0	0	0	0	0	0	0	0	0	0.01	0	0.01	0.00309409
FAM21EP	10	50056911	50059100	2189	0	0	0	0	0	0	0	0	0	0	0.01	0.01	0.00309409
PRKG1	10	52133905	52161888	27983	0	0	0	0	0	0	0	0	0	0.01	0	0.01	0.00309409
HKDC1	10	69261637	69265341	3704	0	0	0	0	0	0	0	0	0	0	0.01	0.01	0.00309409
KCNMA1	10	77376613	77403861	27248	0	0	0	0	0	0	0	0	0	0.01	0	0.01	0.00309409
LINC00595	10	78252645	78267327	14682	0	0	0	0	0	0	0	0	0	0.01	0.01	0	0.00309409
COL17A1	10	104064596	104070425	5829	0	0	0	0	0	0	0	0	0	0.01	0	0.01	0.00309409
CFAP43	10	104141001	104142280	1279	0	0	0	0	0	0	0	0	0	0	0.02	0.02	0.00309409
SORCS1	10	106706634	106709222	2588	0	0	0	0	0	0	0	0	0	0.01	0	0.01	0.00309409
PNLIPRP2	10	116638480	116642114	3634	0	0	0	0	0	0	0	0	0	0.01	0.01	0	0.00309409
CFAP46	10	132814914	132832615	17701	0	0	0	0	0	0	0	0	0	0.01	0	0.01	0.00309409
PPFIBP2	11	7577638	7593131	15493	0	0	0	0	0	0	0	0	0	0.01	0.01	0	0.00309409
OTOG	11	17629316	17631701	2385	0	0	0	0	0	0	0	0	0	0	0.01	0.01	0.00309409
NELL1	11	20947435	20960431	12996	0	0	0	0	0	0	0	0	0	0.01	0.01	0	0.00309409
TENM4	11	78863132	78889784	26652	0	0	0	0	0	0	0	0	0	0.01	0	0.01	0.00309409
DISC1FP1	11	90324884	90489309	164425	0	0	0	0	0	0	0	0	0	0.01	0	0.01	0.00309409
CNTN5	11	100271241	100297624	26383	0	0	0	0	0	0	0	0	0	0.01	0	0.01	0.00309409
ARHGAP42	11	100941884	100943758	1874	0	0	0	0	0	0	0	0	0	0	0.01	0.01	0.00309409
DSCAML1	11	117431728	117432351	623	0	0	0	0	0	0	0	0	0	0	0.03	0.03	0.00309409
POU2F3	11	120305212	120305487	275	0	0	0	0	0	0	0	0	0	0	0.06	0.06	0.00309409
FLI1	11	128748290	128758105	9815	0	0	0	0	0	0	0	0	0	0.01	0	0.01	0.00309409
LTBR	12	6377730	6384032	6302	0	0	0	0	0	0	0	0	0	0	0.01	0.01	0.00309409
LINC02398	12	20019696	20098751	79055	0	0	0	0	0	0	0	0	0	0.01	0	0.01	0.00309409
LRRK2	12	40253016	40257247	4231	0	0	0	0	0	0	0	0	0	0.01	0.01	0	0.00309409
TMEM117	12	44083681	44143524	59843	0	0	0	0	0	0	0	0	0	0.01	0	0.01	0.00309409
ARID2	12	45846072	45846855	783	0	0	0	0	0	0	0	0	0	0	0.03	0.03	0.00309409
TRHDE	12	72575542	72582226	6684	0	0	0	0	0	0	0	0	0	0	0.01	0.01	0.00309409
AC136188.1	12	73914023	73919197	5174	0	0	0	0	0	0	0	0	0	0.01	0	0.01	0.00309409
C12orf75	12	105236238	105304866	68628	0	0	0	0	0	0	0	0	0	0.01	0	0.01	0.00309409
MYO1H	12	109396582	109397731	1149	0	0	0	0	0	0	0.03	0	0	0.03	0.02	0.06	0.00309409
CCDC63	12	110884250	110893075	8825	0	0	0	0	0	0	0	0	0	0	0.01	0.01	0.00309409
RIMBP2	12	130466315	130470201	3886	0	0	0	0	0	0	0	0	0	0.01	0	0.01	0.00309409
ATP8A2	13	25538061	25540318	2257	0	0	0	0	0	0	0	0	0	0	0.01	0.01	0.00309409
ATP8A2	13	25774959	25828117	53158	0	0	0	0	0	0	0	0	0	0.01	0	0.01	0.00309409
ATP8A2	13	25950821	25961574	10753	0	0	0.01	0	0	0.01	0	0	0.01	0.02	0.01	0.02	0.00309409
FRY	13	32061163	32078833	17670	0	0	0	0	0	0	0	0	0	0.01	0	0.01	0.00309409
NBEA	13	35211179	35232491	21312	0	0	0	0	0	0	0	0	0	0.01	0	0.01	0.00309409
COG6	13	39785510	39788334	2824	0	0	0	0	0	0	0	0	0	0.01	0	0.01	0.00309409
DLEU1	13	50404524	50408053	3529	0.01	0.01	0	0	0	0.01	0	0	0	0.02	0.02	0.01	0.00309409
LINC02335	13	55063002	55106769	43767	0	0	0	0	0	0	0	0	0	0.01	0.01	0	0.00309409
SLC15A1	13	98686297	98687580	1283	0	0	0	0	0	0	0	0	0	0.02	0.02	0	0.00309409
SLC15A1	13	98688577	98702479	13902	0	0	0	0	0	0	0	0	0	0.01	0	0.01	0.00309409
DOCK9	13	98923371	98925836	2465	0	0	0	0	0	0	0	0	0	0	0.02	0.02	0.00309409
TRAC	14	22512908	22513938	1030	0	0	0	0	0	0	0	0	0	0	0.02	0.02	0.00309409
TTC6	14	37796947	37802093	5146	0	0	0	0	0	0	0	0	0	0.01	0	0.01	0.00309409
CATSPERB	14	91729479	91731929	2450	0	0	0	0	0	0	0	0	0	0.01	0.01	0	0.00309409
AL359682.1	14	101257831	101276328	18497	0	0	0	0	0	0	0	0	0	0.01	0	0.01	0.00309409
AC026495.1	15	20353120	20356394	3274	0	0	0	0	0	0	0	0	0	0.01	0	0.01	0.00309409
SNHG14	15	25271534	25277366	5832	0	0	0	0	0	0	0	0	0	0.01	0.01	0	0.00309409
TVP23BP1	15	26965366	26970218	4852	0	0	0	0	0	0	0	0	0	0.01	0.01	0	0.00309409
RFX7	15	56189886	56192352	2466	0	0	0	0	0	0	0	0	0	0.01	0.01	0	0.00309409
AC013391.2	15	89524034	89575481	51447	0.01	0.01	0.01	0.01	0.01	0.01	0.01	0.01	0.01	0.01	0	0	0.00309409
LRRC28	15	99352527	99353660	1133	0	0	0	0	0	0	0	0	0	0	0.02	0.02	0.00309409
ADAMTS17	15	100254179	100256421	2242	0	0	0	0	0	0	0	0	0	0	0.02	0.02	0.00309409
PRSS22	16	2854022	2854244	222	0	0	0	0	0	0	0	0	0	0	0.07	0.07	0.00309409
LINC02133	16	47814743	47849313	34570	0	0	0	0	0	0	0	0	0	0.01	0	0.01	0.00309409
AC092378.1	16	58756178	58770523	14345	0	0	0	0	0	0	0	0	0	0.01	0.01	0	0.00309409
HYDIN	16	70884124	70889586	5462	0	0	0	0	0	0	0	0	0	0.01	0	0.01	0.00309409
CMIP	16	81606959	81607563	604	0	0	0	0	0	0	0	0	0	0	0.03	0.03	0.00309409
AC005244.2	17	12211265	12213869	2604	0	0	0	0	0	0	0	0	0	0.01	0	0.01	0.00309409
NF1	17	31222764	31223443	679	0	0	0	0	0	0	0	0	0	0	0.03	0.03	0.00309409
AC243829.4	17	36076802	36081495	4693	0	0	0	0	0	0	0	0	0	0.01	0	0.01	0.00309409
LRRC37A11P	17	39043279	39044387	1108	0	0	0	0	0	0	0	0	0	0	0.02	0.02	0.00309409
PYY	17	43953483	43953849	366	0	0	0	0	0	0	0	0	0	0	0.05	0.05	0.00309409
LINC01476	17	59503094	59526479	23385	0	0	0	0	0	0	0	0	0	0.01	0	0.01	0.00309409
LINC00511	17	72401421	72403321	1900	0	0	0	0	0	0	0	0	0	0.02	0	0.02	0.00309409
DNAI2	17	74310163	74312002	1839	0	0	0	0	0	0	0	0	0	0	0.01	0.01	0.00309409
AC064805.1	17	74599948	74603736	3788	0	0	0	0	0	0	0	0	0	0.01	0.01	0	0.00309409
CELF4	18	37266598	37270767	4169	0	0	0	0	0	0	0	0	0	0.01	0.01	0	0.00309409
CCDC68	18	54945477	54954402	8925	0	0	0	0	0	0	0	0	0	0.01	0	0.01	0.00309409
SERPINB2	18	63871800	63887699	15899	0	0	0	0	0	0	0	0	0	0.01	0	0.01	0.00309409
RTTN	18	70048188	70051410	3222	0	0	0	0	0	0	0	0	0	0	0.01	0.01	0.00309409
AC003973.1	19	22043525	22045878	2353	0	0	0	0	0	0	0	0	0	0.01	0.01	0	0.00309409
ZNF730	19	23136106	23143573	7467	0	0	0	0	0	0	0	0	0	0.01	0.01	0	0.00309409
SCGB2B2	19	34646838	34675629	28791	0.02	0.02	0.03	0.01	0.02	0.02	0.01	0.02	0.03	0.05	0.04	0.03	0.00309409
BSPH1	19	47968209	47976709	8500	0	0	0	0	0	0	0	0	0	0.01	0	0.01	0.00309409
SIGLEC20P	19	51187740	51190622	2882	0	0	0	0	0	0	0	0	0	0.01	0.01	0	0.00309409
NLRP12	19	53811288	53814907	3619	0	0	0	0	0	0	0	0	0	0.01	0	0.01	0.00309409
NLRP7	19	54941752	54947468	5716	0	0	0	0	0	0	0	0	0	0.01	0	0.01	0.00309409
SYT5	19	55178368	55178962	594	0	0	0	0	0	0	0	0	0	0	0.03	0.03	0.00309409
NLRP5	19	56004095	56008787	4692	0	0	0	0	0	0	0	0	0	0.01	0	0.01	0.00309409
SNTG2	2	1316375	1341043	24668	0	0	0	0	0.01	0.01	0	0	0.01	0.02	0.01	0.02	0.00309409
RNF144A	2	7024516	7030125	5609	0.04	0.02	0.02	0.02	0.04	0.04	0.02	0.03	0.04	0.07	0.05	0.05	0.00309409
POMC	2	25161752	25164640	2888	0	0	0.01	0	0	0.01	0.01	0	0	0.02	0.01	0.02	0.00309409
AC016907.2	2	30111504	30119767	8263	0	0	0	0	0	0	0	0	0	0.01	0.01	0	0.00309409
AC011247.1	2	38496478	38515446	18968	0	0	0	0	0	0	0	0	0	0.01	0	0.01	0.00309409
AC016912.1	2	46430233	46436472	6239	0	0	0	0	0	0	0	0	0	0.01	0	0.01	0.00309409
EML6	2	54916935	54928312	11377	0	0	0	0	0	0.01	0	0.01	0.01	0.02	0.01	0.02	0.00309409
VRK2	2	57907839	58018015	110176	0	0	0	0	0	0	0	0	0	0.01	0	0.01	0.00309409
DNAH6	2	84733579	84745079	11500	0	0	0	0	0	0	0	0	0	0.01	0.01	0	0.00309409
AC105053.1	2	85820612	85823995	3383	0	0	0	0	0	0	0	0	0	0.01	0	0.01	0.00309409
RGPD4	2	107843730	107848340	4610	0	0	0	0	0	0	0	0	0	0.01	0	0.01	0.00309409
AC013269.1	2	130530436	130536617	6181	0	0	0	0	0	0	0	0	0	0.01	0	0.01	0.00309409
NCKAP5	2	133130111	133213715	83604	0	0	0	0	0	0	0	0	0	0.01	0	0.01	0.00309409
NCKAP5	2	133517587	133527065	9478	0	0	0	0	0	0	0	0	0	0.01	0	0.01	0.00309409
MGAT5	2	134349938	134362274	12336	0	0	0	0	0	0	0	0	0	0.01	0.01	0	0.00309409
LCT	2	135798138	135800606	2468	0	0	0	0	0	0	0	0	0	0.01	0	0.01	0.00309409
KIF5C	2	148947023	148947296	273	0	0	0	0	0	0	0	0	0	0	0.06	0.06	0.00309409
PDE11A	2	177840383	177875858	35475	0	0	0	0	0	0	0	0	0	0.01	0.01	0	0.00309409
ZNF385B	2	179562620	179576115	13495	0	0	0	0	0	0	0	0	0	0.01	0	0.01	0.00309409
ZSWIM2	2	186829880	186833119	3239	0	0	0	0	0	0	0	0	0	0.01	0.01	0	0.00309409
COL5A2	2	189104277	189110224	5947	0	0	0	0	0	0	0	0	0	0.01	0	0.01	0.00309409
COL5A2	2	189133111	189179507	46396	0	0	0	0	0	0	0	0	0	0.01	0	0.01	0.00309409
AOX2P	2	200762354	200764717	2363	0	0	0	0	0	0	0	0	0	0.01	0.01	0	0.00309409
PARD3B	2	205401123	205440369	39246	0	0	0	0	0	0	0	0	0	0.01	0	0.01	0.00309409
ABCA12	2	215064219	215075491	11272	0	0	0	0	0	0	0	0	0	0	0.01	0.01	0.00309409
DNER	2	229407345	229418107	10762	0	0	0	0	0	0	0	0	0	0.01	0.01	0	0.00309409
SP140L	2	230328831	230342069	13238	0	0	0	0	0	0	0	0	0	0.01	0	0.01	0.00309409
SP140L	2	230361697	230370905	9208	0	0	0	0	0	0	0	0	0	0.01	0	0.01	0.00309409
TGM3	20	2296070	2309656	13586	0	0	0	0	0	0	0	0	0	0.01	0.01	0	0.00309409
PLCB4	20	9444243	9453346	9103	0	0	0	0	0	0	0	0	0	0.01	0.01	0	0.00309409
KIF16B	20	16312418	16335925	23507	0	0	0	0	0	0	0	0	0	0.01	0	0.01	0.00309409
EFCAB8	20	32892297	32893173	876	0	0	0	0	0	0	0	0	0	0	0.02	0.02	0.00309409
WFDC8	20	45562219	45567989	5770	0	0	0	0	0	0	0	0	0	0.01	0.01	0	0.00309409
CDH22	20	46175077	46177945	2868	0	0	0	0	0	0	0	0	0	0.01	0.01	0	0.00309409
EYA2	20	46894987	46901142	6155	0	0	0	0	0	0	0	0	0	0.01	0.01	0	0.00309409
RUNX1	21	35984830	35988129	3299	0	0	0	0	0	0	0	0	0	0	0.01	0.01	0.00309409
SEZ6L	22	26169763	26241330	71567	0	0	0	0.01	0.01	0.01	0	0	0	0.02	0.01	0.02	0.00309409
AL133456.1	22	27564433	27573507	9074	0	0	0	0	0	0	0	0	0	0.01	0	0.01	0.00309409
HORMAD2	22	30122214	30136672	14458	0	0	0	0	0	0	0	0	0	0.01	0.01	0	0.00309409
RAC2	22	37241658	37244113	2455	0	0	0	0	0	0	0	0	0	0	0.01	0.01	0.00309409
PARVG	22	44193823	44196097	2274	0	0	0	0	0	0	0	0	0	0.01	0.01	0	0.00309409
FP325330.1	22	48045001	48048469	3468	0	0	0	0	0	0	0	0	0	0.01	0	0.01	0.00309409
MOV10L1	22	50134630	50142080	7450	0	0	0	0	0	0	0	0	0	0.01	0.01	0	0.00309409
ATP2B2	3	10340704	10342751	2047	0	0	0	0	0	0	0	0	0	0.02	0	0.02	0.00309409
FGD5	3	14907711	14910860	3149	0	0	0	0	0	0	0	0	0	0.01	0	0.01	0.00309409
SATB1-AS1	3	18697975	18745743	47768	0	0	0	0	0	0	0	0	0	0.01	0	0.01	0.00309409
AZI2	3	28341647	28348160	6513	0	0	0	0	0	0	0	0	0	0.01	0.01	0	0.00309409
RBMS3	3	29391218	29434742	43524	0	0	0	0	0	0	0	0	0	0.01	0	0.01	0.00309409
RBMS3	3	29739922	29762909	22987	0	0	0	0	0	0	0	0	0	0	0.01	0.01	0.00309409
MLH1	3	37001054	37004400	3346	0	0	0	0	0	0	0	0	0	0	0.01	0.01	0.00309409
SLC22A14	3	38303879	38305173	1294	0	0	0	0	0	0	0	0	0	0.02	0	0.02	0.00309409
LINC00877	3	72069933	72080563	10630	0	0	0	0	0	0	0	0	0	0.01	0.01	0	0.00309409
ABI3BP	3	100775335	100778283	2948	0	0	0	0	0	0	0	0	0	0.01	0	0.01	0.00309409
KALRN	3	124422978	124430655	7677	0	0	0	0	0	0	0	0	0	0.01	0	0.01	0.00309409
KALRN	3	124446885	124455134	8249	0	0	0	0	0	0	0	0	0	0.01	0	0.01	0.00309409
KBTBD12	3	127930283	127963188	32905	0	0	0	0	0	0	0	0	0	0.01	0	0.01	0.00309409
COL6A6	3	130599810	130606930	7120	0	0	0	0	0	0	0	0	0	0.01	0.01	0	0.00309409
KCNAB1	3	156114198	156118210	4012	0	0	0	0	0	0	0	0	0	0	0.01	0.01	0.00309409
LINC00880	3	157103479	157122875	19396	0	0	0	0	0	0	0	0	0	0.01	0.01	0	0.00309409
PLD1	3	171605416	171611465	6049	0	0	0	0	0	0	0	0	0	0.01	0	0.01	0.00309409
TPRG1	3	189147647	189150653	3006	0	0	0	0	0	0	0	0	0	0	0.01	0.01	0.00309409
RNF212	4	1058427	1071477	13050	0	0	0	0	0	0	0	0	0	0.01	0	0.01	0.00309409
PPARGC1A	4	23831751	23866119	34368	0	0	0	0	0	0	0	0	0	0.01	0	0.01	0.00309409
SLC34A2	4	25656564	25662497	5933	0	0	0	0	0	0	0	0	0	0.01	0.01	0	0.00309409
ARAP2	4	36058143	36065059	6916	0	0	0	0	0	0	0	0	0	0	0.01	0.01	0.00309409
EPHA5	4	65602304	65643362	41058	0	0	0	0	0	0	0	0	0	0.01	0	0.01	0.00309409
UGT2B4	4	69485427	69486608	1181	0	0	0	0	0	0	0	0	0	0	0.02	0.02	0.00309409
CXCL13	4	77607835	77610613	2778	0	0	0	0	0	0	0	0	0	0.02	0	0.02	0.00309409
ANTXR2	4	80033570	80035971	2401	0	0	0	0	0	0	0	0	0	0.01	0.01	0	0.00309409
ADH1C	4	99347846	99351012	3166	0	0	0	0	0	0	0	0	0	0	0.01	0.01	0.00309409
ANK2	4	113141417	113145631	4214	0	0	0	0	0	0	0	0	0	0.01	0	0.01	0.00309409
FAT4	4	125481738	125487344	5606	0	0	0	0	0	0	0	0	0	0.01	0	0.01	0.00309409
AC110751.1	4	132985808	132988427	2619	0	0	0	0	0	0	0	0	0	0.01	0	0.01	0.00309409
UCP1	4	140560010	140562192	2182	0	0	0	0	0	0	0	0	0	0	0.01	0.01	0.00309409
RXFP1	4	158470702	158490765	20063	0	0	0	0	0	0	0	0	0	0.01	0	0.01	0.00309409
SPOCK3	4	166754729	166792169	37440	0	0	0	0	0	0	0	0	0	0.01	0	0.01	0.00309409
AC116616.1	4	174370724	174376343	5619	0	0	0	0	0	0	0	0	0	0.01	0.01	0	0.00309409
ASB5	4	176217009	176221154	4145	0	0	0	0	0	0	0	0	0	0.01	0.01	0	0.00309409
F11	4	186280580	186281934	1354	0	0	0	0	0	0	0	0	0	0.02	0	0.02	0.00309409
DNAH5	5	13766179	13768959	2780	0	0	0	0	0	0	0	0	0	0	0.01	0.01	0.00309409
AC022140.1	5	25415800	25422729	6929	0	0	0	0	0	0	0	0	0	0	0.01	0.01	0.00309409
AC022126.1	5	52685690	52785534	99844	0	0	0	0	0	0	0	0	0	0	0.01	0.01	0.00309409
RAB3C	5	58825162	58846884	21722	0	0	0	0	0	0	0	0	0	0.01	0	0.01	0.00309409
ELOVL7	5	60787465	60799179	11714	0	0	0	0	0	0	0	0	0	0.01	0	0.01	0.00309409
SV2C	5	76333956	76353129	19173	0	0	0	0	0	0	0	0	0	0.01	0	0.01	0.00309409
CMYA5	5	79743922	79745221	1299	0	0	0	0	0	0	0	0	0	0	0.02	0.02	0.00309409
LINC01339	5	90235535	90244610	9075	0	0	0	0	0	0	0	0	0	0.01	0	0.01	0.00309409
AC099520.1	5	104435499	104484203	48704	0	0	0	0	0	0	0	0	0	0.01	0	0.01	0.00309409
AC099520.1	5	104484652	104630386	145734	0	0	0	0	0	0	0	0	0	0.01	0	0.01	0.00309409
MAN2A1	5	109847790	109853580	5790	0	0	0	0	0	0	0	0	0	0.01	0	0.01	0.00309409
LINC00992	5	117471938	117478980	7042	0	0	0	0	0	0	0	0	0	0	0.01	0.01	0.00309409
LINC02215	5	118611427	118614292	2865	0	0	0	0	0	0	0	0	0	0.01	0.01	0	0.00309409
PRR16	5	120531562	120617094	85532	0	0	0	0	0	0	0	0	0	0.01	0	0.01	0.00309409
PRR16	5	120658371	120685953	27582	0	0	0	0	0	0	0	0	0	0.01	0	0.01	0.00309409
TRPC7	5	136274837	136303756	28919	0	0	0	0	0	0	0	0	0	0.01	0	0.01	0.00309409
SPOCK1	5	137067829	137112434	44605	0	0	0	0	0	0	0	0	0	0.01	0	0.01	0.00309409
AC034205.2	5	151422224	151425307	3083	0	0	0	0	0	0	0	0	0	0	0.01	0.01	0.00309409
FABP6	5	160204826	160213726	8900	0	0	0	0	0	0	0	0	0	0.01	0	0.01	0.00309409
GABRB2	5	161331127	161334751	3624	0	0	0	0	0	0	0	0	0	0.01	0	0.01	0.00309409
LINC01411	5	174336576	174427638	91062	0.01	0.01	0.02	0.02	0.03	0.05	0.01	0.01	0.02	0.06	0.04	0.06	0.00309409
AC139491.5	5	176137278	176143084	5806	0	0	0	0	0	0	0	0	0	0.01	0.01	0	0.00309409
RNF182	6	13925366	13949094	23728	0	0	0	0	0	0	0	0	0	0.01	0	0.01	0.00309409
PACSIN1	6	34470929	34485069	14140	0	0	0	0	0	0	0	0	0	0	0.01	0.01	0.00309409
PNPLA1	6	36294399	36295363	964	0	0	0	0	0	0	0	0	0	0	0.02	0.02	0.00309409
ADGRB3	6	69214810	69232405	17595	0	0	0	0	0	0	0	0	0	0.01	0	0.01	0.00309409
COL19A1	6	69900338	69927908	27570	0	0	0	0	0	0	0	0	0	0.01	0	0.01	0.00309409
DOPEY1	6	83135878	83137172	1294	0	0	0	0	0	0	0	0	0	0.02	0	0.02	0.00309409
BACH2	6	90117105	90206568	89463	0	0	0	0	0.01	0.01	0	0	0.01	0.02	0.01	0.02	0.00309409
WISP3	6	112061395	112064754	3359	0	0	0	0	0	0	0	0	0	0	0.01	0.01	0.00309409
GPRC6A	6	116807206	116809313	2107	0	0	0	0	0	0	0	0	0	0	0.01	0.01	0.00309409
SELENOKP3	6	118757604	118779222	21618	0.01	0.02	0.02	0.02	0.02	0.03	0.01	0.03	0.02	0.05	0.03	0.04	0.00309409
SLC22A2	6	160171437	160216761	45324	0	0	0	0	0	0	0	0	0	0.01	0	0.01	0.00309409
PRKN	6	162201252	162262460	61208	0	0	0	0	0	0	0	0	0	0.01	0	0.01	0.00309409
ICA1	7	8158652	8218304	59652	0	0	0	0	0	0	0	0	0	0.01	0	0.01	0.00309409
THSD7A	7	11751353	11820316	68963	0	0	0	0	0	0	0	0	0	0.01	0	0.01	0.00309409
ETV1	7	13977480	13985354	7874	0	0	0	0	0	0	0	0	0	0	0.01	0.01	0.00309409
AC073332.1	7	17292440	17295165	2725	0	0	0	0	0	0	0	0	0	0.01	0	0.01	0.00309409
HDAC9	7	18088035	18127219	39184	0	0	0	0	0	0	0	0	0	0.01	0	0.01	0.00309409
HDAC9	7	18851452	18874477	23025	0	0	0	0	0	0	0	0	0	0	0.01	0.01	0.00309409
ITGB8	7	20394985	20398859	3874	0	0	0	0	0	0	0	0	0	0.01	0	0.01	0.00309409
ABCB5	7	20743074	20745231	2157	0	0	0	0	0	0	0	0	0	0.01	0	0.01	0.00309409
PDE1C	7	31850902	31864941	14039	0	0	0	0	0	0	0	0	0	0.01	0	0.01	0.00309409
DPY19L2P1	7	35121620	35123994	2374	0	0	0	0	0	0	0	0	0	0.01	0.01	0	0.00309409
ELMO1	7	36870475	36878009	7534	0	0	0	0	0	0	0	0	0	0	0.01	0.01	0.00309409
ELMO1	7	36919432	36984914	65482	0	0	0	0	0	0	0	0	0	0.01	0	0.01	0.00309409
PCLO	7	82879462	82894396	14934	0	0	0	0	0	0	0	0	0	0.01	0	0.01	0.00309409
SEMA3D	7	85097965	85121740	23775	0	0	0	0	0	0	0	0	0	0.01	0	0.01	0.00309409
STEAP2-AS1	7	90125600	90154374	28774	0	0	0	0	0	0	0	0	0	0.01	0	0.01	0.00309409
VPS50	7	93273488	93275841	2353	0.01	0	0.02	0	0	0.02	0	0.02	0.02	0.05	0.03	0.03	0.00309409
DYNC1I1	7	95837649	95869882	32233	0	0	0	0	0	0	0	0	0	0.01	0	0.01	0.00309409
ZAN	7	100748470	100750624	2154	0	0	0	0	0	0	0	0	0	0.01	0	0.01	0.00309409
CFTR	7	117548823	117559463	10640	0	0	0	0	0	0	0	0	0	0.01	0.01	0	0.00309409
C7orf77	7	124782076	124787815	5739	0	0	0	0	0	0	0	0	0	0.01	0	0.01	0.00309409
POT1-AS1	7	125035301	125080711	45410	0	0	0	0	0	0	0	0	0	0.01	0	0.01	0.00309409
CEP41	7	130416966	130417201	235	0	0	0	0	0	0	0	0	0	0	0.07	0.07	0.00309409
TMEM213	7	138806759	138831380	24621	0.01	0.01	0.01	0.01	0.01	0.02	0.01	0	0.01	0.03	0.02	0.02	0.00309409
MGAM	7	142027735	142030226	2491	0	0	0	0	0	0	0	0	0	0.01	0	0.01	0.00309409
EPHB6	7	142855385	142861051	5666	0	0	0	0	0	0	0	0	0	0.01	0	0.01	0.00309409
PIP	7	143132211	143135193	2982	0	0	0	0	0	0	0	0	0	0.01	0.01	0	0.00309409
DPP6	7	154887734	154889271	1537	0	0	0	0	0	0	0	0	0	0	0.01	0.01	0.00309409
VIPR2	7	159036902	159043034	6132	0	0	0	0	0	0	0	0	0	0.01	0	0.01	0.00309409
DEFB107B	8	7496003	7509080	13077	0	0	0	0	0	0	0	0	0	0	0.01	0.01	0.00309409
RP1L1	8	10655102	10666977	11875	0	0	0	0	0	0	0	0	0	0.01	0	0.01	0.00309409
FAM167A-AS1	8	11368452	11379394	10942	0	0	0	0	0	0	0	0	0	0.01	0.01	0	0.00309409
RBPMS	8	30385401	30387063	1662	0	0	0	0	0	0	0	0	0	0	0.01	0.01	0.00309409
WRN	8	31147128	31147363	235	0	0	0	0	0	0	0	0	0	0	0.07	0.07	0.00309409
KCNU1	8	36905804	36909310	3506	0	0	0	0	0	0	0	0	0	0.01	0.01	0	0.00309409
KCNU1	8	36911119	36918822	7703	0	0	0	0	0	0	0	0	0	0.01	0	0.01	0.00309409
CA3-AS1	8	85449040	85456622	7582	0	0.01	0	0	0	0	0	0.01	0.01	0.01	0.02	0.02	0.00309409
ESRP1	8	94668365	94671452	3087	0	0	0	0	0	0	0	0	0	0.01	0	0.01	0.00309409
MATN2	8	98018120	98021002	2882	0	0	0	0	0	0	0	0	0	0	0.01	0.01	0.00309409
TMEM74	8	108655437	108783536	128099	0.01	0.01	0.01	0.01	0.01	0.01	0.01	0.01	0.01	0.02	0.02	0.01	0.00309409
FAM83A	8	123192932	123194023	1091	0	0	0	0	0	0	0	0	0	0	0.02	0.02	0.00309409
TG	8	132893929	132897648	3719	0	0	0	0	0	0	0	0	0	0	0.01	0.01	0.00309409
GLIS3	9	4310528	4347080	36552	0	0	0	0	0	0	0	0	0	0.01	0	0.01	0.00309409
TYRP1	9	12685595	12693308	7713	0	0	0	0	0	0	0	0	0	0	0.01	0.01	0.00309409
MPDZ	9	13138153	13139904	1751	0	0	0	0	0	0	0	0	0	0	0.01	0.01	0.00309409
FREM1	9	14770806	14774064	3258	0	0	0	0	0	0	0	0	0	0	0.01	0.01	0.00309409
CCDC171	9	15784694	15845638	60944	0	0	0	0	0	0	0	0	0	0.01	0	0.01	0.00309409
SAXO1	9	18929055	18941636	12581	0	0	0	0	0	0	0	0	0	0.01	0	0.01	0.00309409
FP325317.1	9	43119686	43125879	6193	0	0	0	0	0	0	0	0	0	0.01	0	0.01	0.00309409
AL162726.3	9	82277162	82281581	4419	0	0	0	0	0	0	0	0	0	0.01	0	0.01	0.00309409
SUSD3	9	93069148	93075783	6635	0	0	0	0	0	0	0	0	0	0.01	0.01	0	0.00309409
GABBR2	9	98394255	98406080	11825	0	0	0	0	0	0	0	0	0	0.01	0.01	0	0.00309409
ABCA1	9	104794510	104796052	1542	0	0	0	0	0	0	0	0	0	0	0.01	0.01	0.00309409
LINC01505	9	106667722	106672868	5146	0	0	0	0	0	0	0	0	0	0.01	0	0.01	0.00309409
MUSK	9	110747800	110762201	14401	0	0	0	0	0	0	0	0	0	0.01	0	0.01	0.00309409
BEND2	X	18195442	18201814	6372	0	0	0	0	0	0	0	0	0	0.01	0.01	0	0.00309409
SSX5	X	48267444	48274903	7459	0	0	0	0	0	0	0	0	0	0	0.01	0.01	0.00309409
ZDHHC15	X	75384828	75417086	32258	0	0	0	0	0	0	0	0	0	0	0.01	0.01	0.00309409
Z83820.1	X	84974530	84977325	2795	0	0	0	0	0	0	0	0	0	0	0.01	0.01	0.00309409
PCDH11X	X	91884007	91982654	98647	0.01	0.01	0.01	0.01	0.01	0.01	0.01	0.01	0.01	0	0	0.01	0.00309409
ZMAT1	X	101884821	101886631	1810	0	0	0	0	0	0	0	0	0	0.03	0	0.03	0.00309409
PAK3	X	111169403	111173017	3614	0	0	0	0	0	0	0	0	0	0.01	0.01	0	0.00309409
FGF13	X	138739353	138806373	67020	0	0	0	0	0	0	0	0	0	0.01	0	0.01	0.00309409
AFF2	X	148967692	148973470	5778	0	0	0	0	0	0	0	0	0	0.01	0.01	0	0.00309409
AF274573.1	X	150917283	150919768	2485	0	0	0	0	0	0	0	0	0	0.01	0	0.01	0.00309409
IL9R	X	155997787	156001329	3542	0	0	0	0	0	0	0	0	0	0.01	0	0.01	0.00309409
CAP1	1	40059458	40060066	608	0.28	0.23	0.24	0.22	0.19	0.08	0.28	0.16	0.19	0	0.09	0.07	0.00310572
RPN1	3	128622409	128625533	3124	1.47	1.36	1.18	1.2	1.26	1.07	1.4	1.39	1.12	0.84	0.8	1.08	0.00311242
DFFA	1	10467332	10469176	1844	1.22	1.06	1.17	1.27	1.25	1.39	1.24	1.12	1.11	1.98	1.42	1.48	0.00311774
DBI	2	119367644	119367676	32	0	0	0	0	0	0	0	0	0	0	0.17	0.18	0.00311804
UBLCP1	5	159270643	159272022	1379	0.04	0.07	0.11	0.02	0.13	0.09	0.04	0.09	0.13	0.25	0.13	0.21	0.00311804
MARCH7	2	159762993	159764625	1632	0.12	0.08	0.03	0.17	0.11	0.22	0.08	0.11	0.09	0.23	0.29	0.22	0.00313356
CASZ1	1	10654333	10654418	85	0	0	0	0	0	0	0	0	0	0	0.12	0.13	0.00314114
LRRC71	1	156924552	156924642	90	0	0	0	0	0	0	0	0	0	0	0.12	0.13	0.00314114
TFCP2	12	51107144	51107235	91	0	0	0	0	0	0	0	0	0	0	0.12	0.13	0.00314114
LAMA5	20	62314947	62315027	80	0	0	0	0	0	0	0	0	0	0	0.12	0.13	0.00314114
BRWD1	21	39232284	39232372	88	0	0	0	0	0	0	0	0	0	0	0.12	0.13	0.00314114
EBF2	8	25861226	25861308	82	0	0	0	0	0	0	0	0	0	0	0.12	0.13	0.00314114
ARHGAP4	X	153909924	153910011	87	0	0	0	0	0	0	0	0	0	0	0.12	0.13	0.00314114
SPEN	1	15936266	15937162	896	0.58	0.82	0.82	0.55	0.54	0.6	0.7	0.62	0.75	1.83	0.87	1.16	0.00314386
DOCK5	8	25305307	25308738	3431	0.03	0.02	0.04	0.07	0.08	0.11	0.02	0.02	0.05	0.13	0.11	0.13	0.00314432
KIF12	9	114092451	114092541	90	0	0	0	0	0	0	0	0	0	0	0.23	0.25	0.00314516
UFL1	6	96523291	96524381	1090	0	0.03	0.05	0.02	0.07	0.07	0.06	0.05	0.09	0.17	0.15	0.08	0.00314843
UFSP2	4	185415867	185415972	105	0	0	0	0	0	0	0	0	0	0	0.11	0.12	0.00314972
CSTF2	X	100838364	100840713	2349	0.35	0.39	0.45	0.43	0.36	0.39	0.39	0.37	0.41	0.57	0.43	0.51	0.00315719
LINC01503	9	129332473	129333905	1432	0	0	0.02	0.02	0	0	0	0.04	0	0.06	0.03	0.05	0.00316205
AC104964.1	8	10481466	10481860	394	0	0	0	0	0	0	0	0	0	0	0.09	0.1	0.0031758
ACOX2	3	58524605	58526465	1860	0	0	0	0.01	0.01	0	0.02	0	0	0.07	0.05	0.01	0.00318244
SERPINE3	13	51348411	51348566	155	0	0	0	0	0	0	0	0	0	0	0.17	0.19	0.00318521
HPS5	11	18311451	18311516	65	0	0	0	0	0	0.16	0.2	0	0	0.4	0.27	0.15	0.00319054
MEN1	11	64806368	64807010	642	1.24	1.15	1.37	1.02	0.86	0.84	0.98	1.47	1.26	0.09	0.57	0.78	0.00319076
USP42	7	6147892	6149582	1690	0.13	0.13	0.13	0.12	0.09	0.14	0.02	0.08	0.09	0.33	0.19	0.18	0.00321738
PDK2	17	50107153	50108000	847	0.09	0	0.06	0.03	0.03	0	0	0.06	0.03	0.14	0.07	0.18	0.00322325
LINC00882	3	106901965	106902172	207	0	0	0	0	0	0	0	0	0	0	0.07	0.08	0.00322578
PDE4B	1	66368969	66372312	3343	0.04	0.04	0.03	0.03	0.04	0.04	0.01	0.03	0.01	0.12	0.05	0.07	0.00322578
MFSD4A	1	205584991	205586033	1042	0.13	0.12	0.07	0.07	0.14	0.09	0.14	0.1	0.14	0.06	0.04	0.02	0.00322917
PHF2	9	93653365	93654412	1047	0	0.06	0.05	0.02	0	0.02	0.03	0.02	0	0.17	0.04	0.13	0.00322927
EPB41L2	6	130858328	130863637	5309	0.15	0.15	0.21	0.22	0.29	0.31	0.14	0.21	0.21	0.61	0.26	0.5	0.00324587
TCHP	12	109913072	109914205	1133	0.23	0.24	0.21	0.23	0.19	0.11	0.3	0.29	0.24	0.03	0.11	0.12	0.00325122
SLC12A5-AS1	20	46016561	46019730	3169	0.41	0.28	0.23	0.23	0.22	0.24	0.28	0.37	0.33	0.11	0.15	0.13	0.00325717
MYO6	6	75907708	75908495	787	0.03	0	0	0.03	0.15	0.12	0.07	0.03	0.09	0.49	0.15	0.24	0.00325985
PSMD12	17	67345857	67347115	1258	0.15	0.34	0.31	0.27	0.31	0.38	0.27	0.35	0.45	0.05	0.15	0.14	0.00326072
AP000769.3	11	65487620	65487889	269	0	0	0	0	0	0	0	0	0	0	0.06	0.07	0.00327011
ZNF451	6	57086908	57090009	3101	0.02	0.02	0.05	0	0.04	0.03	0.01	0.01	0.03	0.09	0.06	0.05	0.00327011
EXOC4	7	133479040	133479305	265	0	0	0	0	0	0	0	0	0	0	0.06	0.07	0.00327011
PRPS1	X	107645350	107647605	2255	0.5	0.67	0.95	0.94	1.24	1.35	0.69	0.78	0.76	1.57	1.35	1.69	0.00327086
CLTC	17	59671137	59673646	2509	0.08	0.06	0.04	0.05	0.01	0.05	0.03	0.05	0.04	0.11	0.09	0.08	0.00328198
HIGD1A	3	42773635	42784297	10662	0.54	0.49	0.54	0.46	0.41	0.45	0.51	0.51	0.57	0.37	0.41	0.35	0.00328377
STN1	10	103889144	103892129	2985	0.06	0.04	0.06	0.04	0.03	0.02	0.06	0.03	0.04	0.11	0.06	0.09	0.0032928
ITSN2	2	24301239	24301964	725	0.1	0.12	0.1	0.03	0.13	0.13	0	0.2	0.19	0.36	0.3	0.2	0.00329309
MYH3	17	10640469	10640562	93	0	0	0	0	0	0	0	0	0	0	0.11	0.13	0.00330123
ZNF335	20	45964516	45965627	1111	0.48	0.24	0.33	0.24	0.31	0.27	0.36	0.25	0.37	0.03	0.16	0.16	0.00330405
SESN1	6	108993016	108994461	1445	0.04	0.13	0.09	0.05	0.09	0.11	0	0.09	0.16	0.21	0.16	0.25	0.00330786
ESRRA	11	64314367	64314740	373	0.67	0.63	0.42	0.61	0.4	0.57	0.7	0.83	0.51	0	0.28	0.36	0.00330844
CCNB2	15	59116926	59117227	301	3.45	4.34	4.08	3.5	4.2	3.31	4.46	3.98	4.05	2.06	3.15	3.07	0.0033164
RNF4	4	2513131	2513669	538	0.32	0.21	0.13	0.2	0.25	0.21	0.26	0.13	0.29	0	0.07	0.11	0.00331641
MORC2	22	30940837	30941432	595	0.25	0.28	0.37	0.19	0.27	0.19	0.29	0.16	0.23	0.33	0.48	0.45	0.00333271
RESP18	2	219332738	219333160	422	0	0	0	0	0	0	0	0	0	0.06	0	0.05	0.00334147
PGC	6	41737004	41737729	725	0	0	0	0	0	0	0	0	0	0	0.05	0.06	0.00334147
CCDC162P	6	109286025	109286341	316	0	0	0	0	0	0	0	0	0	0	0.05	0.06	0.00334147
HECW2	2	196320439	196322477	2038	0	0	0.05	0	0.01	0.04	0.02	0	0.04	0.11	0.04	0.09	0.00334878
RFX6	6	116927539	116928758	1219	0	0	0.02	0.02	0	0	0	0.02	0.02	0.05	0.05	0.02	0.00334878
LRPPRC	2	43894629	43896236	1607	0.98	1.41	1.68	2.03	1.97	3.25	1.46	1.25	2.45	4.75	2.49	4.81	0.00335619
DPM1	20	50945134	50945736	602	0.53	0.37	0.36	0.3	0.27	0.31	0.33	0.44	0.27	0.09	0.06	0.24	0.00335899
DPY19L3	19	32468813	32468989	176	0	0	0.31	0.28	0.1	0	0.24	0.2	0.19	0.36	0.56	0.44	0.00336337
TSPAN12	7	120788897	120806548	17651	0.01	0.02	0.05	0.02	0.03	0.05	0.01	0.03	0.06	0.1	0.05	0.11	0.00336606
PARD3B	2	205176577	205185763	9186	0.01	0.01	0.03	0.02	0.02	0.05	0.02	0.02	0.03	0.06	0.04	0.09	0.00337198
RRN3P1	16	21800837	21802635	1798	0.24	0.16	0.15	0.22	0.11	0.09	0.23	0.15	0.18	0.05	0.04	0.06	0.00337198
NF1	17	31259129	31260368	1239	0.04	0.05	0.04	0.04	0.06	0.08	0.05	0.06	0.06	0	0	0.04	0.00337198
UBE2D2	5	139599585	139600371	786	1.24	1	0.86	0.82	0.72	0.83	1.01	0.85	0.9	0.37	0.72	0.44	0.0033738
PPP2CB	8	30794490	30797580	3090	0.52	0.68	0.82	0.83	1.16	1.32	0.62	0.86	1.18	1.59	1.44	1.53	0.00337786
RNASEH2B	13	50934999	50940822	5823	0.1	0.09	0.18	0.13	0.17	0.33	0.1	0.23	0.19	0.42	0.28	0.39	0.00338414
VARS2	6	30916984	30917104	120	0.39	0.6	0.9	0.59	0.49	0.62	0.45	0.51	0.73	0.15	0.3	0.22	0.00339009
PUS7L	12	43731758	43736380	4622	0.01	0.01	0.03	0.01	0.01	0.02	0.01	0.03	0.01	0.04	0.03	0.04	0.00339964
CACNA1C	12	2550656	2556950	6294	0.01	0	0.01	0	0.02	0.02	0	0.01	0.01	0.03	0.02	0.04	0.00339964
PBK	8	27823205	27828104	4899	0.05	0.1	0.1	0.1	0.12	0.2	0.07	0.11	0.15	0.22	0.19	0.23	0.00340219
CAPZA2	7	116910311	116912068	1757	0.03	0	0.12	0.1	0.06	0.2	0.07	0.14	0.13	0.32	0.21	0.22	0.0034053
NPAS3	14	33780871	33793896	13025	0	0.01	0	0.01	0.01	0.01	0	0	0.01	0.03	0.01	0.03	0.00340767
LINC01783	1	16534224	16534425	201	0.19	0.65	0.66	1.56	1.15	1.71	0	0.65	0.18	2.86	1.91	2	0.00342401
ZDHHC5	11	57699418	57699865	447	0.63	0.54	0.57	0.43	0.39	0.59	0.48	0.61	0.54	0.36	0.32	0.35	0.00344913
TUBA3E	2	130192127	130193785	1658	0.05	0.09	0.11	0.1	0.12	0.05	0.11	0.06	0.05	0.21	0.14	0.14	0.00345519
FRMD6	14	51712551	51713646	1095	0	0.08	0.21	0.11	0.22	0.2	0.08	0.07	0.13	0.72	0.17	0.57	0.00345789
VAX1	10	117132302	117132439	137	0.24	0.42	0.48	0.33	0.23	0.23	0.28	0.35	0.22	0	0.19	0	0.00346295
NTRK1	1	156875008	156875519	511	0	0	0	0	0	0	0	0	0	0.05	0	0.04	0.00346762
FAT3	11	92355404	92366495	11091	0	0.01	0.01	0	0.01	0.03	0.01	0.01	0.01	0.04	0.02	0.06	0.00346762
ITGAE	17	3757134	3757705	571	0	0	0	0	0	0	0	0	0	0.05	0	0.04	0.00346762
LMTK3	19	48509513	48510022	509	0	0	0	0	0	0	0	0	0	0.05	0.04	0	0.00346762
FCAR	19	54889067	54889648	581	0	0	0	0	0	0	0	0	0	0.05	0	0.04	0.00346762
POC1A	3	52149389	52149815	426	0	0	0	0	0	0	0	0	0	0	0.04	0.05	0.00346762
FAM86MP	4	9692530	9693098	568	0	0	0	0	0	0	0	0	0	0.05	0	0.04	0.00346762
PROM1	4	16080007	16080563	556	0	0	0	0	0	0	0	0	0	0.05	0	0.04	0.00346762
FLNC	7	128835574	128837159	1585	0	0	0.02	0.02	0	0	0.02	0	0.03	0.04	0.05	0.03	0.00346762
PFKL	21	44316524	44318469	1945	0.17	0.14	0.17	0.23	0.25	0.23	0.13	0.29	0.16	0.29	0.42	0.32	0.00346922
ST13	22	40844909	40848293	3384	0.75	0.61	0.49	0.55	0.51	0.45	0.66	0.67	0.57	0.35	0.35	0.39	0.00347296
RB1	13	48444704	48444827	123	0	0	0	0	0	0.12	0	0	0	0.3	0.1	0.11	0.00347321
CCDC84	11	119010830	119011206	376	2	2.21	1.54	1.26	1.46	0.97	1.81	2.29	1.62	0.21	0.65	0.96	0.00347568
LGR5	12	71553288	71556618	3330	0	0	0.01	0.03	0.01	0.02	0	0.02	0.03	0.04	0.05	0.12	0.0034783
TENM3	4	182755353	182772564	17211	0.03	0.04	0.06	0.06	0.07	0.08	0.08	0.06	0.08	0.16	0.08	0.13	0.00349163
PLCG2	16	81852126	81854443	2317	0	0.01	0.01	0	0	0	0	0.01	0.02	0.11	0.05	0.02	0.00349402
PDZD11	X	70287336	70287731	395	0.81	0.73	0.4	0.58	0.65	0.55	0.6	0.68	0.48	0.2	0.22	0.44	0.00349755
PSD3	8	19000952	19001626	674	0.04	0.04	0.15	0.13	0.21	0.32	0.04	0.22	0.1	0.86	0.43	0.31	0.00350037
AKR1B1	7	134449797	134450785	988	0.98	0.94	0.65	1.12	0.88	0.85	0.94	0.57	0.59	0.21	0.49	0.42	0.00350494
FEM1C	5	115543683	115544522	839	0.34	0.45	0.96	0.53	0.77	0.95	0.39	0.66	0.65	1.45	0.97	1.23	0.00351565
RAD52	12	927263	929763	2500	0.16	0.15	0.13	0.15	0.1	0.11	0.08	0.16	0.15	0.09	0.04	0.05	0.00352336
PCSK5	9	76302217	76308644	6427	0.05	0.05	0.08	0.05	0.14	0.12	0.04	0.05	0.05	0.17	0.15	0.14	0.00353212
SSR3	3	156553781	156553992	211	0	0	0	0	0	0	0	0	0	0.11	0.14	0	0.00353212
PDHA1	X	19355504	19355581	77	6.51	6.5	8.6	6.17	6.34	4.9	9.92	7.9	8.27	2.62	4.13	4.09	0.00353305
PHF21B	22	44920490	44933472	12982	0.02	0	0.02	0.03	0.02	0.02	0.02	0.01	0.02	0.06	0.03	0.04	0.00353505
TDRD3	13	60434085	60439687	5602	0.01	0.01	0.01	0.01	0	0.01	0.01	0.01	0	0.05	0.01	0.04	0.00353505
GIP	17	48961819	48964309	2490	0	0	0.02	0	0.01	0.02	0	0.01	0.01	0.05	0.02	0.03	0.00353505
PTPRM	18	8367034	8370889	3855	0	0.01	0	0.01	0.01	0	0	0	0.01	0.01	0.03	0.05	0.00353505
NCOA3	20	47649109	47650981	1872	0.1	0.03	0.06	0.16	0.15	0.14	0.1	0.04	0.04	0.42	0.17	0.24	0.00354805
TIRAP	11	126289833	126290461	628	1.19	0.95	0.85	0.5	0.62	0.52	1.18	0.92	0.91	0.18	0.24	0.36	0.00356114
SEMA4A	1	156158132	156158387	255	0	0	0	0	0	0	0	0	0	0.09	0	0.07	0.0035709
SULT1C2	2	108293818	108294222	404	0	0	0	0	0	0	0	0	0	0.07	0.09	0	0.0035709
ABCA7	19	1064253	1064658	405	0.06	0.07	0.06	0.26	0.11	0.16	0	0.11	0.05	0.33	0.22	0.29	0.00357375
ACP4	19	50793584	50793683	99	0	0	0	0.13	0	0	0	0	0.13	0.17	0.22	0.12	0.00357809
SLC12A4	16	67946340	67946437	97	1.75	2.33	1.86	1.32	0.41	1.24	1.85	1.99	1.62	0.17	0.56	0.24	0.00358134
AC159540.2	2	97285007	97285302	295	0	0	0	0	0	0.07	0	0	0	0.17	0.06	0.06	0.00358414
FAM153C	5	178054807	178055368	561	0	0	0	0	0	0	0	0.04	0	0.1	0.03	0.04	0.00358746
FRA10AC1	10	93698396	93700029	1633	0.2	0.4	0.47	0.29	0.34	0.66	0.32	0.42	0.35	1.09	0.55	0.78	0.00358861
NUTM2F	9	94322329	94325237	2908	0.1	0.11	0.13	0.1	0.17	0.18	0.08	0.15	0.11	0.36	0.15	0.3	0.00359085
PLK5	19	1526998	1527935	937	0.11	0.03	0.16	0.13	0.1	0.03	0.06	0.22	0.15	0.38	0.26	0.21	0.00359148
BOD1L1	4	13581054	13581131	77	0	0	0.32	0	0	0.15	0	0	0.15	0.37	0.25	0.41	0.00359718
SULT6B1	2	37194737	37196027	1290	0	0	0.04	0.04	0	0	0.02	0	0.02	0.14	0.03	0.09	0.00359966
FAM171A2	17	44355841	44355957	116	1.07	1.52	0.65	1.08	1.11	1	1.38	1.55	1.48	0.61	0.51	0.45	0.00360141
LONRF2	2	100299918	100300643	725	0.03	0	0.1	0	0	0	0	0	0.03	0.12	0.08	0.09	0.00362721
MCM5	22	35411496	35412509	1013	0.57	0.74	0.43	0.63	0.58	0.58	0.71	0.5	0.41	0.36	0.3	0.28	0.00363166
UBAP2L	1	154261109	154261591	482	2.23	2.82	2.03	1.79	1.93	1.96	2.16	1.73	2.38	0.74	1.33	1.58	0.00364317
REEP2	5	138441088	138441384	296	0.58	1	1	0.79	0.67	0.75	1.17	1.06	0.87	0.08	0.56	0.43	0.00365109
HSPA8P11	8	30238058	30238377	319	0	0.24	0.07	0.12	0.19	0.06	0.08	0.07	0.13	0.24	0.26	0.46	0.00365412
SSRP1	11	57331889	57332151	262	2.31	2.72	2.73	3.02	2.21	1.8	1.83	3.09	2.72	0.37	1.96	0.93	0.00366202
MPND	19	4355173	4356636	1463	0.68	0.69	0.36	0.82	0.73	0.64	0.57	0.5	0.6	1.12	1.03	0.79	0.00367198
CDKN2AIPNL	5	134411082	134411615	533	2.46	2.28	2.14	2.59	2.19	2.18	2.77	2.74	2.23	1.62	2.06	1.64	0.00369346
TBRG4	7	45101372	45101502	130	4.38	3.86	5.88	5.54	6.27	5.54	5.18	3.65	4.51	7.06	7.03	7.03	0.00369689
KIF12	9	114092000	114092332	332	0.07	0.08	0	0.24	0.12	0.13	0.15	0	0	0.31	0.31	0.22	0.00371251
PRKAR1B	7	712572	712847	275	0	0.26	0.23	0.28	0.14	0.07	0.35	0.07	0.07	0.62	0.35	0.45	0.00371641
NBPF14	1	148551261	148551975	714	0	0	0	0	0	0	0	0	0	0.04	0.03	0	0.00372458
SORBS1	10	95413764	95414493	729	0	0	0	0	0	0	0	0	0	0.04	0.03	0	0.00372458
NELL1	11	20935772	20937785	2013	0	0	0	0	0	0	0	0	0	0.06	0	0.08	0.00372458
TBC1D30	12	64827896	64828443	547	0	0	0	0	0	0	0	0	0	0	0.03	0.04	0.00372458
GOLGA8H	15	30606914	30607095	181	0	0	0	0	0	0	0	0	0	0.12	0	0.09	0.00372458
AC011840.4	17	30555430	30555899	469	0	0	0	0	0	0	0	0	0	0.06	0	0.08	0.00372458
FBXO47	17	38942920	38943589	669	0	0	0	0	0	0	0	0	0	0.04	0	0.03	0.00372458
ICAM2	17	64006932	64007740	808	0	0	0	0	0	0	0	0	0	0.04	0	0.03	0.00372458
LAMA3	18	23833988	23834283	295	0	0	0	0	0	0	0	0	0	0.08	0	0.06	0.00372458
PLB1	2	28632140	28632943	803	0	0	0	0	0	0	0	0	0	0.04	0	0.03	0.00372458
PKP4	2	158577383	158578168	785	0	0	0	0	0	0	0	0	0	0.04	0	0.03	0.00372458
SPEG	2	219479201	219479782	581	0	0	0	0	0	0	0	0	0	0	0.03	0.04	0.00372458
RBPJL	20	45311954	45312220	266	0	0	0	0	0	0	0	0	0	0.09	0.12	0	0.00372458
DLEC1	3	38092880	38093604	724	0	0	0	0	0	0	0	0	0	0.04	0.03	0	0.00372458
BBX	3	107661944	107662588	644	0	0	0	0	0	0	0	0	0	0.04	0.03	0	0.00372458
C4A-AS1	6	32002681	32003019	338	0	0	0	0	0	0	0	0	0	0.08	0	0.06	0.00372458
BEND3	6	107114432	107115089	657	0	0	0	0	0	0	0	0	0	0.04	0.03	0	0.00372458
AEBP1	7	44106887	44107438	551	0	0	0	0	0	0	0	0	0	0	0.03	0.04	0.00372458
PCLO	7	82760784	82761358	574	0	0	0	0	0	0	0	0	0	0	0.03	0.04	0.00372458
MGAM	7	142056096	142056829	733	0	0	0	0	0	0	0	0	0	0.04	0	0.03	0.00372458
TMSB15B	X	104073324	104074240	916	0	0	0	0	0	0	0	0	0	0.03	0.04	0	0.00372458
LARP1BP3	X	134204870	134205565	695	0	0	0	0	0	0	0	0	0	0.04	0.03	0	0.00372458
L1CAM	X	153865915	153866648	733	0	0	0	0	0	0	0	0	0	0.04	0	0.03	0.00372458
TMPRSS5	11	113694414	113694477	63	0	0	0	0	0	0	0	0	0	0.2	0	0.15	0.00372458
SELENOI	2	26367220	26373366	6146	0.04	0.04	0.01	0.02	0.03	0.02	0.02	0.03	0.03	0.01	0	0	0.00372458
KIF5C	2	148991198	148994420	3222	0	0.01	0.02	0	0.01	0.01	0.02	0	0.02	0.02	0.04	0.04	0.00372458
VRK2	2	58084950	58086338	1388	0.02	0.07	0	0.03	0.05	0.09	0.07	0.11	0.07	0.22	0.1	0.16	0.00372642
ARHGAP4	X	153919283	153919566	283	0.15	0.17	0.07	0.14	0.42	0.07	0	0.07	0.21	0.52	0.29	0.76	0.00374322
NR4A2	2	156326920	156327850	930	0.11	0.16	0.08	0.08	0.08	0.13	0.1	0.08	0.05	0	0.04	0.02	0.00377831
C9orf152	9	110190277	110199560	9283	0.02	0	0.01	0.01	0.04	0.04	0.01	0.01	0.02	0.07	0.04	0.05	0.00378097
EIF3K	19	38630968	38632025	1057	3.44	2.87	2.73	3.37	2.95	3	3.23	3.48	3.08	1.26	2.41	2.65	0.00379328
BIRC6	2	32525019	32525463	444	0.05	0	0.05	0	0	0	0.06	0	0	0.06	0.08	0.13	0.00379763
APEH	3	49680629	49681100	471	0.5	0.52	0.59	0.32	0.28	0.33	0.46	0.49	0.37	0.06	0.19	0.25	0.00379854
BCLAF1	6	136276508	136277864	1356	0	0.14	0.37	0.13	0.35	0.3	0.14	0.31	0.27	1.14	0.29	0.96	0.00380444
GLB1L2	11	134374718	134374971	253	1.8	1.68	1.84	1.18	1.59	1.15	1.59	1.43	1.66	0.19	1.07	1.03	0.00380867
GUCY1A1	4	155667220	155667337	117	0	0	0	0	0	0	0	0	0	0.15	0	0.11	0.00383142
AGAP3	7	151112244	151114677	2433	0.6	0.52	0.33	0.37	0.39	0.33	0.39	0.39	0.47	0.08	0.29	0.19	0.00383878
LINC00649	21	33943596	33943624	28	0	0	0	0	0	0	0	0	0	0.26	0	0.19	0.00384891
RBMX	X	136875383	136875470	87	10.63	9.31	7.54	10.3	9.14	7.54	8.15	11.37	6.83	2.3	6.87	4.77	0.0038644
MCPH1	8	6446567	6455142	8575	0.08	0.2	0.32	0.29	0.34	0.47	0.22	0.27	0.25	0.64	0.42	0.56	0.00386564
LIG1	19	48154207	48154392	185	0.3	0.81	0.49	0.73	0.75	0.67	0.46	0.59	0.75	1.16	0.85	1.1	0.00386806
AC079598.1	12	87817238	87817441	203	0	0	0	0	0	0	0	0	0	0.11	0	0.08	0.00387323
GRAMD2A	15	72175827	72176021	194	0	0	0	0	0	0	0	0	0	0.11	0	0.08	0.00387323
CRB2	9	123366366	123367171	805	0	0	0	0	0	0	0	0	0	0.11	0	0.08	0.00387323
AP1AR	4	112265319	112265733	414	0.17	0.13	0.11	0.2	0.05	0.16	0.19	0.27	0.26	0	0.04	0	0.00387976
ZC3H12B	X	65398704	65408083	9379	0.05	0.06	0.11	0.06	0.08	0.15	0.06	0.09	0.09	0.22	0.12	0.18	0.00388047
POLD2	7	44117742	44117792	50	5.38	4.82	5.64	5.72	4.81	5.24	5.52	5.97	4.79	1.55	2.95	4.99	0.00388052
PKN3	9	128714121	128714196	75	2.63	1.69	1.61	2.23	1.53	2.17	0.95	2.56	1.37	0.57	0.76	0.41	0.00389304
CLDN12	7	90391455	90403352	11897	0.05	0.08	0.11	0.07	0.1	0.17	0.07	0.14	0.14	0.23	0.15	0.25	0.00391023
VSIG10	12	118103176	118103592	416	0.34	0.32	0.49	0.35	0.26	0.32	0.26	0.33	0.31	0	0.21	0.19	0.00392877
SDK1	7	4017352	4049347	31995	0.01	0.01	0.01	0.02	0.03	0.04	0.01	0.01	0.01	0.07	0.03	0.05	0.00393114
SDHAP1	3	195965577	195967513	1936	0.21	0.16	0.25	0.29	0.14	0.23	0.11	0.21	0.22	0.37	0.28	0.37	0.00393253
PRKD3	2	37293271	37316236	22965	0.02	0.04	0.08	0.05	0.07	0.1	0.05	0.07	0.07	0.17	0.09	0.13	0.00393253
NDC80	18	2590162	2593673	3511	0.08	0.05	0.05	0.06	0.03	0.07	0.03	0.05	0.08	0.02	0.01	0.01	0.00393485
DCBLD2	3	98890456	98895229	4773	0.01	0.01	0.02	0	0.01	0.02	0.01	0.01	0.04	0.09	0.03	0.05	0.00393485
NFU1	2	69419604	69423581	3977	0.23	0.31	0.35	0.26	0.34	0.38	0.31	0.3	0.41	0.62	0.39	0.49	0.00394205
GOLGA8B	15	34581499	34582749	1250	0.06	0.05	0.04	0.06	0.12	0.08	0.1	0	0.08	0.17	0.13	0.14	0.00396617
IGFBP5	2	216679214	216694438	15224	0.04	0.11	0.09	0.11	0.12	0.16	0.08	0.07	0.08	0.2	0.15	0.18	0.00396617
MMEL1	1	2598300	2598653	353	0	0	0	0	0	0	0	0	0	0.07	0	0.05	0.00396846
MUC19	12	40567833	40569002	1169	0	0.03	0	0	0.02	0.02	0	0	0.02	0.08	0.03	0.04	0.00396846
MSLN	16	767012	767375	363	0	0	0	0	0	0	0	0	0	0.07	0.05	0	0.00396846
AC109462.1	16	55332967	55333500	533	0	0	0	0	0	0	0	0	0	0.05	0.07	0	0.00396846
GCKR	2	27498797	27499141	344	0	0	0	0	0	0	0	0	0	0.07	0.05	0	0.00396846
SPRED1	15	38326363	38339736	13373	0.02	0.03	0.05	0.04	0.05	0.07	0.03	0.03	0.04	0.08	0.06	0.1	0.00396846
EME2	16	1773474	1773704	230	0.87	0.5	0.43	0.79	0.4	0.49	0.7	0.68	0.32	0.1	0.2	0.15	0.00397419
AC006020.1	7	122160953	122161333	380	0	0.34	0.23	0.05	0.22	0.4	0.07	0.29	0.11	0.83	0.32	0.7	0.00397851
ADCY10	1	167823123	167824475	1352	0	0	0	0	0.04	0	0	0	0	0.05	0.03	0.03	0.0039807
MBOAT2	2	8958642	8974358	15716	0.01	0	0.01	0.01	0.02	0.03	0.01	0.02	0.02	0.06	0.02	0.06	0.0039807
ARFGEF3	6	138255769	138261526	5757	0	0.01	0.03	0.02	0.02	0.02	0.01	0	0.02	0.07	0.03	0.04	0.0039807
TPTE2P3	13	52579433	52583095	3662	0.01	0.03	0.06	0.03	0.01	0.04	0.02	0.04	0.04	0.11	0.05	0.08	0.00398393
AC064871.1	2	183107703	183108439	736	0	0.04	0.03	0.03	0.06	0	0	0	0.06	0.12	0.05	0.12	0.00398685
STAG3	7	100178062	100180492	2430	0.05	0.09	0.08	0.16	0.12	0.13	0.05	0.08	0.13	0.21	0.18	0.17	0.00400256
DCUN1D1	3	182945173	182947237	2064	0.13	0.09	0.13	0.14	0.07	0.08	0.11	0.1	0.09	0.02	0.07	0.04	0.00400908
TRRAP	7	98945950	98948220	2270	0.05	0.06	0.05	0.04	0.03	0.06	0.08	0.09	0.06	0.01	0	0.03	0.00401538
TRIP10	19	6743598	6743707	109	1.24	1.41	1.89	1.37	1.79	1.3	1.27	0.94	1.02	0	1.06	0.23	0.00402228
SLC4A2	7	151064966	151066516	1550	0.23	0.18	0.22	0.11	0.13	0.16	0.16	0.2	0.19	0.32	0.28	0.23	0.00402413
SRSF11	1	70246907	70247116	209	0.65	0.43	0.91	0.34	0.69	0.7	0.75	0.36	0.6	1.71	0.72	1.56	0.00403291
TNXB	6	32041670	32041770	100	0	0	0	0	0	0	0	0	0	0.17	0	0.12	0.00403438
SAP130	2	127942164	127942423	259	3.13	3.2	2.43	3.12	2.16	2.72	2.86	3.97	2.3	0.28	2.16	1.34	0.004036
ZNF839	14	102334646	102334932	286	1.12	1.02	0.51	0.61	0.42	0.56	0.69	0.58	1.17	0.17	0.11	0.06	0.00403943
AC107982.1	17	18835955	18838031	2076	0.04	0.05	0.06	0.04	0.02	0.07	0.03	0.05	0.06	0	0.02	0.01	0.00405399
FLII	17	18247436	18247656	220	1.08	1.23	0.79	1.14	0.92	0.93	1.45	0.87	0.42	0	0.28	0.53	0.00405421
TNS2	12	53063257	53063348	91	0	0	0	0	0.14	0	0	0	0.14	0.52	0.23	0.13	0.00405822
PHLDB3	19	43486322	43486608	286	0.37	0.34	0.37	0.4	0.21	0.49	0.43	0.22	0.21	0.09	0.11	0.13	0.00406225
POR	7	75981172	75981516	344	0.78	0.81	0.7	0.7	0.18	0.43	0.75	0.44	0.36	0.07	0.05	0.11	0.00407164
SETD5	3	9448006	9448387	381	0.36	0.27	0.23	0.22	0.11	0.11	0.28	0.23	0.28	0	0.09	0.05	0.00407179
PITPNM1	11	67499001	67499638	637	0.12	0.09	0.15	0.14	0.04	0.15	0.18	0.04	0.04	0.22	0.3	0.2	0.00407264
CBLL1	7	107749316	107752544	3228	0.08	0.05	0.1	0.12	0.1	0.07	0.07	0.05	0.07	0.18	0.1	0.17	0.0040752
SYNE1	6	152310017	152310395	378	0	0	0	0	0	0	0	0	0	0.07	0	0.1	0.00408263
PTS	11	112233973	112235370	1397	0.04	0.11	0.06	0.07	0.09	0.04	0.09	0.07	0.11	0.02	0.01	0.02	0.00408493
ERBB3	12	56094556	56095256	700	0	0.04	0.04	0.1	0.03	0.03	0	0.1	0.03	0.17	0.14	0.09	0.00408825
C2CD5	12	22472065	22472285	220	0.09	0	0	0.16	0	0	0.1	0.09	0	0.21	0.21	0.15	0.00409405
VWDE	7	12333726	12336140	2414	0.02	0.07	0.15	0.07	0.13	0.2	0.09	0.02	0.2	0.3	0.19	0.39	0.00409488
NSDHL	X	152846432	152850264	3832	0.07	0.05	0.06	0.06	0.07	0.12	0.05	0.04	0.07	0.15	0.1	0.12	0.0041138
CAMKMT	2	44754118	44766429	12311	0.04	0.06	0.06	0.05	0.05	0.1	0.05	0.06	0.06	0.17	0.07	0.14	0.00411753
ZNF195	11	3373675	3375496	1821	0.01	0	0	0	0.01	0.04	0.03	0	0.01	0.05	0.07	0.03	0.00412513
NUP160	11	47785063	47786452	1389	0.33	0.31	0.42	0.33	0.18	0.29	0.33	0.3	0.48	0.04	0.19	0.15	0.00412986
ATG2A	11	64903364	64903589	225	0.53	0.51	0.69	0.56	0.25	0.33	0.71	0.6	0.49	0	0.14	0.3	0.00413302
ANKRD36C	2	95851787	95852125	338	0.13	0	0	0	0.12	0.12	0	0.13	0.18	0.23	0.2	0.39	0.00414765
LTBP4	19	40599255	40599401	146	0	0	0	0	0	0	0	0	0	0.13	0.09	0	0.00414846
FGFR1	8	38426096	38426121	25	0	0	0	0	0	0	0	0	0	0.26	0.18	0	0.00414846
PLEC	8	143939590	143942391	2801	0	0.01	0.02	0.01	0.01	0.02	0.02	0.02	0	0.08	0.05	0.02	0.00416195
SLC26A6	3	48630515	48630606	91	1.81	1.89	1.03	1.23	0.56	1.28	1.73	1.61	1.39	0.52	0.46	0.38	0.00417477
ZNF775	7	150374044	150379328	5284	0.17	0.2	0.12	0.29	0.23	0.28	0.15	0.19	0.15	0.4	0.28	0.35	0.00418143
HAPLN2	1	156620158	156623466	3308	0.03	0.05	0.04	0.03	0.09	0.03	0.03	0.05	0.04	0.11	0.08	0.08	0.00418151
DYNC1H1	14	101983290	101983381	91	0.15	0	0	0.14	0.28	0	0.17	0.15	0.14	0.52	0.35	0.25	0.00419243
PANK2	20	3908278	3908689	411	1.75	1.74	1.32	1.37	0.94	1.06	1.69	0.82	1.46	0.45	0.61	0.66	0.00419584
FUZ	19	49809865	49811035	1170	0.57	0.57	0.42	0.41	0.32	0.49	0.7	0.48	0.73	0.13	0.24	0.27	0.0042113
POU2F2	19	42096243	42099328	3085	0	0.02	0.02	0.04	0.03	0.03	0.01	0.03	0.01	0.08	0.03	0.08	0.00421883
MAGI2-AS3	7	79454244	79454553	309	0.56	0.48	0.62	0.7	0.78	0.66	0.24	0.96	0.52	0.97	1.19	1.06	0.00422088
SLC17A9	20	62952889	62953045	156	0	0	0	0	0	0	0	0	0	0.13	0	0.19	0.00422121
PLD3	19	40366140	40366292	152	1.37	1.3	1.45	1.34	1.17	0.97	1.05	1.78	1.48	0.39	1.05	0.57	0.00422494
FAM118B	11	126261485	126262119	634	0.98	0.58	1.08	0.74	0.58	0.63	0.86	0.84	0.98	0.18	0.48	0.43	0.00427138
MKKS	20	10413931	10420527	6596	0.09	0.08	0.1	0.06	0.09	0.11	0.08	0.08	0.09	0.14	0.1	0.14	0.00428701
ZNF285B	19	44467782	44471602	3820	0.04	0.01	0.01	0.02	0.01	0.03	0.05	0.02	0.05	0.08	0.05	0.07	0.00428701
MID2	X	107854704	107894596	39892	0.01	0.01	0.01	0.01	0.01	0.03	0.01	0.01	0.02	0.04	0.02	0.04	0.00428701
PRDM16	1	3208664	3237930	29266	0	0	0.01	0.02	0.01	0.01	0	0	0.01	0.04	0.02	0.02	0.00428701
TPO	2	1484854	1487820	2966	0	0	0	0.01	0.01	0.01	0	0	0	0.01	0.02	0.04	0.00428701
AMPH	7	38531338	38534930	3592	0.01	0	0	0	0	0	0.01	0	0.01	0.04	0.02	0.01	0.00428701
PDK3	X	24519010	24526197	7187	0.05	0.2	0.3	0.27	0.36	0.42	0.21	0.18	0.3	0.88	0.4	0.56	0.00428824
RUNDC3A-AS1	17	44307500	44308256	756	0.37	0.35	0.3	0.27	0.09	0.16	0.31	0.46	0.31	0	0.1	0.03	0.00429115
TLK1	2	170993956	170996652	2696	0.26	0.27	0.17	0.22	0.2	0.23	0.37	0.28	0.31	0.06	0.12	0.16	0.00429687
GIGYF1	7	100686819	100687005	186	0.1	0.23	0.39	0.18	0.09	0.28	0.12	0.2	0	0.46	0.62	0.34	0.00430313
MBTD1	17	51201696	51202021	325	0.07	0.08	0.07	0.06	0.13	0.06	0.08	0.13	0.19	0	0	0	0.00430871
ATP23	12	57947076	57949740	2664	0.03	0	0	0.01	0	0.01	0.01	0.02	0.03	0.07	0.02	0.07	0.00431177
CHCHD5	2	112584649	112584871	222	1.52	1.84	0.96	1.05	0.83	1.01	1.34	1.13	0.91	0.31	0.62	0.37	0.00431475
CASZ1	1	10665571	10693873	28302	0.01	0.02	0.02	0.01	0.02	0.02	0.01	0.02	0.01	0.07	0.03	0.03	0.00431622
ISM1	20	13288683	13292373	3690	0.02	0.03	0.05	0.01	0.02	0.02	0.01	0.01	0.03	0.06	0.04	0.06	0.00436038
ABCA7	19	1063945	1064051	106	1.4	1.75	1.92	3.03	3.76	3.81	1.61	2.04	1.94	4.98	3.87	4.57	0.004361
CDC42BPB	14	102975803	102975882	79	0.48	0.73	0	0.44	0.45	0.45	0.56	0.31	0.59	0	0	0	0.00437226
COL6A2	21	46120577	46121060	483	0.44	0.17	0.34	0.31	0.27	0.42	0.34	0.19	0.09	0.57	0.46	0.66	0.00437739
LDLRAD4	18	13643412	13644814	1402	0.04	0	0	0.03	0.07	0.07	0	0	0.04	0.13	0.07	0.1	0.00438058
PLA2G12B	10	72942740	72954474	11734	0.01	0	0.01	0.01	0.01	0.02	0.01	0.01	0.01	0.04	0.02	0.02	0.00439181
SPTB	14	64823148	64879791	56643	0	0.01	0.01	0.01	0.01	0.02	0.01	0.01	0.01	0.04	0.02	0.02	0.00439181
AC002064.1	7	90312800	90320357	7557	0.01	0.01	0.01	0.01	0	0.02	0	0.02	0.01	0.03	0.02	0.03	0.00439181
FAM83A	8	123183336	123191802	8466	0	0	0.01	0.02	0.01	0.02	0.01	0.01	0.01	0.03	0.03	0.02	0.00439181
TMEM51-AS1	1	15120697	15120971	274	0	0	0	0	0	0	0	0	0	0.09	0	0.06	0.00439181
AL391730.1	1	40939106	40939555	449	0	0	0	0	0	0	0	0	0	0.06	0.04	0	0.00439181
USP24	1	55142795	55142978	183	0	0	0	0	0	0	0	0	0	0.12	0.08	0	0.00439181
LINC01353	1	203287311	203287769	458	0	0	0	0	0	0	0	0	0	0.06	0.04	0	0.00439181
SLC26A9	1	205920230	205921565	1335	0	0	0	0	0	0	0	0	0	0.02	0.03	0	0.00439181
BICC1	10	58787081	58788369	1288	0	0	0	0	0	0	0	0	0	0.02	0	0.03	0.00439181
TNNT3	11	1937003	1938199	1196	0	0	0	0	0	0	0	0	0	0.03	0	0.02	0.00439181
RIN1	11	66333658	66333918	260	0	0	0	0	0	0	0	0	0	0.09	0.06	0	0.00439181
SLC6A13	12	242765	243678	913	0	0	0	0	0	0	0	0	0	0.03	0	0.02	0.00439181
CACNA2D4	12	1801118	1801573	455	0	0	0	0	0	0	0	0	0	0.06	0.04	0	0.00439181
CALCOCO1	12	53725759	53726199	440	0	0	0	0	0	0	0	0	0	0.06	0.04	0	0.00439181
FLT1	13	28306772	28308338	1566	0	0	0	0	0	0	0	0	0	0.02	0	0.03	0.00439181
VWA8	13	41886028	41886780	752	0	0	0	0	0	0	0	0	0	0.04	0	0.06	0.00439181
AL031713.1	16	1103781	1104978	1197	0	0	0	0	0	0	0	0	0	0.03	0.02	0	0.00439181
CIITA	16	10902801	10903730	929	0	0	0	0	0	0	0	0	0	0.03	0	0.02	0.00439181
AC099489.1	16	11448073	11448918	845	0	0	0	0	0	0	0	0	0	0	0.02	0.03	0.00439181
CCT6B	17	34939713	34940538	825	0	0	0	0	0	0	0	0	0	0	0.02	0.03	0.00439181
STAT5A	17	42306447	42307401	954	0	0	0	0	0	0	0	0	0	0.03	0	0.02	0.00439181
WNT3	17	46830918	46831404	486	0	0	0	0	0	0	0	0	0	0.06	0	0.04	0.00439181
DNAH17	17	78571782	78572700	918	0	0	0	0	0	0	0	0	0	0.03	0.02	0	0.00439181
USP14	18	179037	180235	1198	0	0	0	0	0	0	0	0	0	0.03	0	0.02	0.00439181
SSBP4	19	18419149	18419335	186	0	0	0	0	0	0	0	0	0	0.12	0.08	0	0.00439181
ZSCAN18	19	58088837	58089864	1027	0	0	0	0	0	0	0	0	0	0.03	0	0.02	0.00439181
ROCK2	2	11234670	11235701	1031	0	0	0	0	0	0	0	0	0	0.03	0.02	0	0.00439181
ROCK2	2	11286639	11287654	1015	0	0	0	0	0	0	0	0	0	0.03	0	0.02	0.00439181
NOSTRIN	2	168786961	168787860	899	0	0	0	0	0	0	0	0	0	0.03	0	0.02	0.00439181
NOSTRIN	2	168801203	168802380	1177	0	0	0	0	0	0	0	0	0	0.03	0.02	0	0.00439181
DLGAP4	20	36436350	36439753	3403	0.01	0.01	0	0.01	0.02	0.03	0.01	0.02	0.01	0.07	0.05	0.02	0.00439181
CR382285.1	21	9996991	9997486	495	0	0	0	0	0	0	0	0	0	0.06	0	0.04	0.00439181
SLC37A1	21	42565875	42566984	1109	0	0	0	0	0	0	0	0	0	0.03	0	0.02	0.00439181
SMC1B	22	45393841	45394684	843	0	0	0	0	0	0	0	0	0	0	0.02	0.03	0.00439181
SEMA5B	3	122927121	122927789	668	0	0	0	0	0	0	0	0	0	0.09	0.06	0	0.00439181
ITGB5	3	124809156	124809336	180	0	0	0	0	0	0	0	0	0	0.12	0.08	0	0.00439181
CPNE4	3	131537685	131538827	1142	0	0	0	0	0	0	0	0	0	0.03	0	0.02	0.00439181
PLSCR2	3	146495032	146495894	862	0	0	0	0	0	0	0	0	0	0	0.02	0.03	0.00439181
CP	3	149178631	149179555	924	0	0	0	0	0	0	0	0	0	0.03	0	0.02	0.00439181
LPP	3	188609844	188630640	20796	0	0.01	0.01	0	0	0.01	0.01	0.01	0.01	0.03	0.01	0.03	0.00439181
ABCG2	4	88113553	88114956	1403	0	0	0	0	0	0	0	0	0	0	0.03	0.02	0.00439181
AC010395.1	5	111007471	111008873	1402	0	0	0	0	0	0	0	0	0	0	0.03	0.02	0.00439181
H2AFY	5	135370146	135388916	18770	0.01	0.02	0.01	0.03	0.02	0.02	0.01	0.01	0.02	0.04	0.03	0.03	0.00439181
CDHR2	5	176549414	176556703	7289	0.03	0.01	0.02	0.02	0.01	0.02	0.02	0.03	0.02	0	0.01	0	0.00439181
DSP	6	7562780	7563735	955	0	0	0	0	0	0	0	0	0	0.06	0.04	0	0.00439181
SDK1	7	4114274	4127380	13106	0	0	0.01	0.01	0.01	0.03	0.02	0.01	0.03	0.07	0.03	0.04	0.00439181
CFAP69	7	90265377	90266033	656	0	0	0	0	0	0	0	0	0	0.04	0.06	0	0.00439181
NAT16	7	101173520	101173699	179	0	0	0	0	0	0	0	0	0	0.12	0.08	0	0.00439181
AGBL3	7	135044151	135045473	1322	0	0	0	0	0	0	0	0	0	0.02	0	0.03	0.00439181
ARHGEF10	8	1858816	1859893	1077	0	0	0	0	0	0	0	0	0	0.03	0.02	0	0.00439181
TRMT9B	8	13029777	13031113	1336	0	0	0	0	0	0	0	0	0	0	0.02	0.03	0.00439181
AC022034.1	8	53538006	53539091	1085	0	0	0	0	0	0	0	0	0	0.03	0	0.02	0.00439181
NAMA	9	99368566	99368819	253	0	0	0	0	0	0	0	0	0	0.09	0.06	0	0.00439181
PAEPP1	9	135589484	135590790	1306	0	0	0	0	0	0	0	0	0	0	0.02	0.03	0.00439181
ANOS1	X	8568376	8570498	2122	0	0	0	0	0	0	0	0	0	0.03	0.02	0	0.00439181
MAOA	X	43740738	43741949	1211	0	0	0	0	0	0	0	0	0	0.03	0	0.02	0.00439181
SLC38A5	X	48466872	48466961	89	0	0	0	0	0	0	0	0	0	0.18	0.12	0	0.00439181
FAM66D	8	12151134	12172201	21067	0.06	0.05	0.06	0.05	0.04	0.05	0.05	0.06	0.06	0.04	0.03	0.04	0.00439181
SFSWAP	12	131786597	131796117	9520	0.27	0.22	0.25	0.28	0.27	0.28	0.25	0.2	0.21	0.53	0.32	0.33	0.00440266
METTL22	16	8641184	8641402	218	0.63	0.41	0.27	0.25	0.17	0.51	0.42	0.53	0.33	0.1	0	0.08	0.00441369
POLA2	11	65289088	65289798	710	0.75	1.3	0.9	1.03	0.53	0.8	1.02	0.79	0.82	0.08	0.41	0.54	0.00441768
WASH2P	2	113596582	113596670	88	0.15	0	0	0.14	0	0	0	0	0	0.18	0.35	0.13	0.00441831
MEGF8	19	42326430	42333604	7174	0.15	0.17	0.18	0.21	0.2	0.16	0.13	0.16	0.2	0.25	0.23	0.22	0.00443293
NBAS	2	15234747	15238467	3720	0	0.01	0.05	0.03	0.08	0.06	0.03	0.02	0.02	0.1	0.07	0.11	0.00443293
FRA10AC1	10	93685463	93687403	1940	0.04	0.16	0.21	0.1	0.12	0.16	0.1	0.08	0.21	0.23	0.25	0.4	0.00443539
AC092902.3	3	125795885	125797774	1889	0.03	0.03	0.11	0.03	0.03	0.07	0.03	0.1	0.04	0.15	0.09	0.17	0.00443895
ADAMTS17	15	100331054	100338998	7944	0.02	0.03	0.01	0.02	0.02	0.03	0.01	0.02	0.02	0.09	0.05	0.03	0.00443902
EBF2	8	25886881	25887841	960	0	0	0	0	0.03	0.03	0	0	0	0.06	0.02	0.05	0.00443902
MPPED2	11	30414341	30417517	3176	0	0.01	0.02	0	0	0.02	0.01	0.03	0	0.05	0.02	0.07	0.00443902
AC022031.2	18	55762598	55772706	10108	0.02	0.01	0.03	0	0.01	0.03	0.03	0.02	0.03	0.08	0.03	0.06	0.00443902
TRPC7	5	136231549	136247470	15921	0.06	0.06	0.04	0.05	0.05	0.05	0.08	0.06	0.06	0.02	0.03	0.04	0.00445136
GNPNAT1	14	52780740	52781740	1000	0.34	0.21	0.21	0.26	0.27	0.2	0.27	0.15	0.24	0.36	0.4	0.33	0.0044628
C1orf43	1	154212730	154213181	451	2.56	2.15	1.69	2.13	1.7	1.43	2.52	1.17	1.93	0.54	1.21	0.74	0.00446667
C9orf72	9	27573450	27573708	258	0.08	0	0	0	0	0	0	0	0	0.19	0.06	0.07	0.0044699
GTF2IRD2B	7	75136850	75138949	2099	0.05	0.12	0.17	0.07	0.11	0.12	0.15	0.11	0.13	0.32	0.16	0.22	0.00447214
CDH2	18	28005993	28009716	3723	0.03	0.03	0	0.04	0.03	0.05	0.03	0.02	0.02	0.07	0.06	0.05	0.00447805
CDC42EP5	19	54465547	54471505	5958	0.07	0.05	0.05	0.04	0.05	0.08	0.07	0.05	0.07	0.04	0.02	0.02	0.00447805
P3H4	17	41808004	41809705	1701	4.1	4.76	3.83	3.61	3.4	4.12	4.47	4.75	4.67	2.22	3.2	3.31	0.00447962
CDH15	16	89190496	89191329	833	0	0.04	0	0.03	0	0	0	0	0	0.07	0.02	0.1	0.0044873
TTLL9	20	31941231	31942944	1713	0.02	0	0.05	0.09	0.03	0.06	0.05	0.03	0.04	0.13	0.1	0.08	0.00449723
TSSK5P	8	144142772	144142982	210	1.3	0.74	1.36	1.43	1.03	0.61	0.21	0.45	0.86	2.88	1.93	1.48	0.00452525
MRPS2	9	135502266	135502587	321	0.96	0.94	1.27	1.48	1.46	1.54	1.18	1.46	0.82	3.7	1.68	2.18	0.00453945
EPB41L2	6	130955317	130955993	676	0.11	0.13	0.11	0.1	0.1	0.31	0.17	0.07	0.14	0.47	0.29	0.25	0.00454662
AL354718.3	9	41341154	41341432	278	0.08	0.35	0.37	0.41	0.14	0.07	0.18	0.22	0.07	0.53	0.41	0.89	0.00455158
SLC7A7	14	22775936	22776194	258	0.24	0.37	0.16	0.51	0.6	0.53	0.46	0.39	0.3	0.65	0.68	0.88	0.00455729
PAXX	9	136993664	136993765	101	2.44	5.07	4.49	4.4	6.78	5.8	5.27	3.9	3.05	12.85	6.61	8.04	0.00456783
DAP3	1	155725490	155725926	436	1.83	1.53	1.31	1.21	0.85	1.06	1.3	1.15	1.49	0.12	0.74	0.81	0.00457038
EP300	22	41127748	41129889	2141	0.06	0.06	0.05	0.09	0.07	0.07	0.09	0.1	0.13	0.01	0.04	0.02	0.00457114
DEAF1	11	646596	651161	4565	1.03	0.97	0.77	0.92	0.77	0.76	1.16	0.95	1.18	0.57	0.63	0.59	0.00457541
ABCA7	19	1058059	1058145	86	0.15	0.35	0.15	0.56	1.15	0.58	0.53	0.15	0.29	1.07	1.07	1.3	0.00457939
UBXN7	3	196416235	196423321	7086	0.16	0.11	0.14	0.08	0.14	0.21	0.18	0.2	0.18	0.06	0.06	0.07	0.00458055
NBEA	13	35186679	35195863	9184	0.01	0.01	0.02	0.01	0.01	0.04	0.01	0.02	0.03	0.06	0.03	0.05	0.00458506
AL136418.1	14	31248691	31258607	9916	0	0.01	0.01	0.01	0.01	0.02	0	0.01	0.01	0.03	0.02	0.02	0.00458506
MIPOL1	14	37247240	37247798	558	0	0.05	0	0	0	0.04	0.05	0	0	0.05	0.1	0.07	0.00458506
AL355773.1	14	55767717	55771630	3913	0.01	0	0	0.01	0.01	0.01	0.01	0.01	0.02	0.03	0.02	0.02	0.00458506
DYNC1H1	14	102001681	102002536	855	0.15	0.1	0.09	0.16	0.03	0.17	0.1	0.06	0.11	0	0.02	0	0.00458506
CDH3	16	68636410	68644247	7837	0.01	0.02	0.01	0.01	0	0	0.01	0.01	0.01	0.03	0.02	0.02	0.00458506
IMPG2	3	101291510	101304145	12635	0	0.01	0.01	0	0.01	0.01	0.01	0.01	0.02	0.03	0.02	0.02	0.00458506
EPB41L4B	9	109217145	109239730	22585	0.01	0	0.01	0	0.01	0.02	0.01	0.01	0.01	0.03	0.02	0.02	0.00458506
ALG6	1	63404541	63406316	1775	0.12	0.09	0.11	0.12	0.07	0.1	0.07	0.12	0.14	0.02	0.06	0.06	0.00458506
STX8	17	9569942	9575791	5849	0.02	0.02	0.02	0.03	0.02	0.01	0.02	0.02	0.03	0.01	0.01	0	0.00458506
MSH3	5	80775758	80778719	2961	0.04	0.05	0.01	0.03	0.02	0.03	0.03	0.03	0.05	0	0.01	0	0.00458506
KLC2	11	66266012	66266092	80	4	3.47	3.92	2.31	2.37	1.51	2.76	2.8	2.96	0.37	1.72	0.94	0.00458695
SSUH2	3	8623656	8625541	1885	0.01	0	0.04	0.03	0.01	0.03	0.03	0.01	0.04	0.05	0.07	0.05	0.00458775
EGFR	7	55188934	55191718	2784	0.01	0	0	0	0	0	0.01	0	0	0.07	0.01	0.03	0.00458775
PSMD7	16	74301144	74301554	410	1.69	2.13	1.6	1.22	1.62	1.7	1.82	1.37	1.36	0.91	0.74	1.23	0.00458932
SPIRE2	16	89860795	89861965	1170	1.32	0.98	0.89	0.74	0.9	0.64	1.28	1.12	1.19	0.21	0.56	0.57	0.00459146
UBE2O	17	76391613	76391755	142	3.1	2.44	2.8	3.55	2.76	1.57	2.6	3.01	2.2	0.55	1.65	1.6	0.00460245
TNS2	12	53057833	53057927	94	0	0	0	0	0	0	0	0	0	0.17	0.11	0	0.00460525
HAL	12	95985967	95986064	97	0	0	0	0	0	0	0	0	0	0.17	0.11	0	0.00460525
TRIM16	17	15680953	15681050	97	0	0	0	0	0	0	0	0	0	0.17	0.11	0	0.00460525
NCKAP1	2	182957044	182957140	96	0	0	0	0	0	0	0	0	0	0.17	0.11	0	0.00460525
SSPO	7	149788470	149788566	96	0	0	0	0	0	0	0	0	0	0.17	0.11	0	0.00460525
RPTOR	17	80730706	80743286	12580	0.06	0.06	0.06	0.08	0.1	0.11	0.05	0.06	0.08	0.14	0.1	0.13	0.00460553
THAP9	4	82907935	82909972	2037	0.07	0.03	0.05	0.06	0.04	0.06	0.03	0.07	0.1	0	0	0.02	0.00460553
MPP1	X	154779353	154781238	1885	0.19	0.18	0.1	0.16	0.19	0.27	0.13	0.21	0.13	0.28	0.28	0.29	0.00461627
TRMT2B	X	101037539	101037916	377	0.12	0.14	0.18	0.05	0.11	0.11	0.14	0.23	0.22	0	0	0.05	0.0046174
ITGA3	17	50072182	50073915	1733	0.03	0	0.02	0	0	0.03	0	0	0	0.04	0.08	0.03	0.00462674
GLRX3	10	130179664	130180112	448	0.58	0.84	0.98	1.09	1.32	1.58	0.91	1.12	0.92	1.45	1.94	1.76	0.0046344
PCGF5	10	91248724	91251291	2567	0.01	0.01	0	0	0	0	0	0	0	0.05	0.01	0.02	0.00463869
PTPRM	18	8314857	8319177	4320	0	0.02	0	0	0	0.01	0	0.01	0.01	0.05	0.02	0.02	0.00463869
FAM157A	3	198167871	198169784	1913	0.01	0	0	0.01	0	0	0	0	0	0.05	0.02	0.01	0.00463869
ARMC2	6	108894543	108899693	5150	0.01	0.02	0.02	0.01	0.02	0.02	0	0.02	0.02	0.06	0.03	0.03	0.00463869
PDE10A	6	165450362	165482314	31952	0	0	0.01	0	0.01	0.03	0	0	0	0.03	0.02	0.04	0.00463869
RALGPS1	9	126962346	126965843	3497	0.02	0.02	0.02	0.01	0.02	0.02	0.01	0.01	0.01	0.04	0.02	0.06	0.00463869
SPATS2L	2	200412419	200416378	3959	0.04	0.03	0.03	0.04	0.05	0.05	0.02	0.03	0.03	0.07	0.05	0.06	0.00463869
AC009518.1	7	131933311	131948730	15419	0	0	0.02	0.01	0.05	0.06	0.01	0.01	0.02	0.1	0.05	0.07	0.00464027
GOPC	6	117577471	117578899	1428	0.02	0.02	0.02	0.03	0.02	0.02	0.02	0.13	0.05	0.2	0.07	0.16	0.00464027
ARHGEF17	11	73362734	73363205	471	0.15	0.23	0.15	0.14	0.19	0.14	0.17	0.2	0.05	0	0.04	0.08	0.00465327
MAPKAPK5	12	111842902	111843031	129	1.01	0.72	0.62	0.91	1.75	1.06	0.87	0.61	0.7	2.17	1.84	1.37	0.00466082
AC091729.3	7	1160759	1162351	1592	1.07	0.97	1	0.8	0.8	0.86	1.23	1.04	1.13	0.74	0.63	0.61	0.004672
GPR107	9	130079769	130083301	3532	0.09	0.08	0.12	0.11	0.21	0.13	0.15	0.11	0.1	0.45	0.19	0.24	0.00467588
DOC2A	16	30010516	30010898	382	1.14	1.23	1.05	0.81	0.55	0.73	1.37	1.51	1.27	0.34	0.46	0.35	0.00467955
RETREG1	5	16477788	16478033	245	0	0.1	0	0	0.15	0.08	0.1	0.08	0.08	0.29	0.13	0.21	0.0046892
GMPR2	14	24237351	24237519	168	1.18	0.98	0.84	0.78	0.8	1.01	0.62	1.04	0.89	0	0.74	0.36	0.00469334
HSBP1	16	83808746	83809121	375	0.55	0.48	0.47	0.6	0.51	0.34	0.49	0.71	0.22	0.07	0.23	0.2	0.00469684
CDC27	17	47138891	47139770	879	0.15	0.13	0.23	0.11	0.3	0.25	0.27	0.23	0.38	0.58	0.43	0.35	0.004701
CCDC130	19	13754342	13756196	1854	0.52	0.42	0.52	0.53	0.67	0.71	0.75	0.64	0.41	1.12	0.8	0.8	0.00470327
RNASEH2B	13	50949505	50950070	565	0.22	0.1	0.38	0.27	0.16	0.24	0.2	0.29	0.12	0.5	0.37	0.4	0.00470536
SZT2	1	43430103	43430310	207	0	0	0	0	0	0	0	0	0	0.11	0.07	0	0.00473274
MYO15B	17	75615042	75615239	197	0	0	0	0	0	0	0	0	0	0.11	0.07	0	0.00473274
ETV5	3	186105355	186105409	54	0	0	0	0	0	0	0	0	0	0.22	0.14	0	0.00473274
AC005899.8	17	32438760	32443515	4755	0.04	0.03	0.06	0.03	0.04	0.06	0.04	0.05	0.04	0.19	0.07	0.09	0.00474031
IGF2R	6	160050652	160056423	5771	0.06	0.03	0.03	0.04	0.06	0.06	0.05	0.06	0.05	0.16	0.09	0.07	0.00474833
EFHD2	1	15427284	15427897	613	0.24	0.18	0.16	0.33	0.34	0.3	0.14	0.04	0.15	0.33	0.5	0.54	0.00476255
CPNE7	16	89589951	89591006	1055	0.32	0.26	0.2	0.25	0.23	0.28	0.32	0.22	0.28	0.46	0.35	0.33	0.00477177
SLC20A2	8	42437577	42439449	1872	0.07	0.17	0.23	0.12	0.15	0.14	0.08	0.16	0.12	0.6	0.26	0.26	0.00477177
NT5DC2	3	52525103	52525208	105	18.97	19.87	20.35	13.33	14.2	14.41	21.81	18.01	20.51	9.53	12.42	10.95	0.00478551
WDR1	4	10075484	10075688	204	2.46	2.27	1.85	1.71	2.46	1.87	2.51	2.76	1.84	0.44	1.89	0.79	0.00478818
JAK1	1	64841601	64844063	2462	0.07	0.03	0.04	0.06	0.04	0.08	0.08	0.08	0.1	0.21	0.14	0.09	0.00478875
FYTTD1	3	197750074	197750166	92	0.45	0.17	0.44	0.14	0.56	0.28	0.52	0.15	0.14	2.41	0.69	1.01	0.00480263
NOC2L	1	951238	951999	761	1.77	1.79	2.16	2.72	2.57	2.23	1.35	2.05	1.76	2.96	2.98	2.97	0.00481463
CAPN1	11	65203638	65204682	1044	0.25	0.17	0.27	0.2	0.07	0.24	0.32	0.22	0.35	0	0.1	0.04	0.00485917
B3GLCT	13	31317685	31323750	6065	0.15	0.11	0.11	0.09	0.13	0.14	0.09	0.15	0.14	0.26	0.14	0.22	0.00486034
COPG1	3	129265792	129267023	1231	0.87	0.44	0.47	0.39	0.42	0.45	0.62	0.61	0.54	0.02	0.25	0.27	0.00486873
CEP112	17	66063081	66066777	3696	0.02	0.05	0.01	0.01	0.02	0.02	0.02	0.04	0.04	0.13	0.03	0.11	0.00487206
SPAG1	8	100162420	100165225	2805	0.01	0.03	0.03	0.05	0.06	0.06	0	0.04	0.01	0.14	0.09	0.06	0.00487206
MTIF2	2	55237428	55240010	2582	0.33	0.76	0.89	0.69	0.87	0.97	0.68	0.47	0.93	2.14	0.98	1.42	0.00487477
AL356364.1	1	219557235	219557563	328	0	0	0	0	0	0	0	0	0	0.08	0.05	0	0.00487745
FREM2	13	38876382	38877116	734	0	0	0	0	0	0	0	0	0	0.08	0.05	0	0.00487745
TOMM7	7	22813185	22817339	4154	1.01	0.87	1.08	0.94	1.21	1.11	1.14	0.82	0.94	1.59	1.16	1.38	0.00487835
GTF3C1	16	27482585	27483043	458	0.36	0.41	0.35	0.28	0.24	0.1	0.3	0.4	0.38	0.06	0.04	0.17	0.00488255
CD99	X	2717474	2717604	130	6.64	4.57	5.52	4.64	4.88	4.71	6.48	5.72	5.67	3.89	3.95	3.25	0.00488303
PARP1	1	226361541	226361707	166	6.39	6.05	4.98	3.13	3.01	2.85	5.73	5.05	4.6	1.49	1.58	2.09	0.0048849
FAM167A	8	11466767	11467515	748	0.1	0.04	0	0.06	0.06	0	0	0	0.03	0.08	0.13	0.14	0.00489749
MICALL2	7	1437611	1437889	278	0.08	0	0	0.07	0.07	0.07	0	0	0.07	0.61	0.23	0.13	0.00489957
GYS1	19	48971023	48974212	3189	0.36	0.38	0.34	0.48	0.37	0.58	0.28	0.26	0.3	0.88	0.51	0.62	0.00490567
TAMM41	3	11844211	11844890	679	0.37	0.34	0.33	0.37	0.34	0.1	0.26	0.47	0.17	0.04	0.09	0.06	0.00490906
NKAPP1	X	120164039	120178487	14448	0.02	0.02	0.02	0.03	0.02	0.04	0.03	0.03	0.04	0.05	0.05	0.04	0.00491352
RFC2	7	74235645	74237288	1643	0.79	0.81	0.82	1.05	0.93	0.72	0.84	0.87	0.75	0.34	0.56	0.73	0.00491612
AMD1	6	110864451	110874769	10318	0.04	0.03	0.02	0.04	0.04	0.03	0.04	0.03	0.04	0.05	0.05	0.05	0.00492154
SGMS1	10	50311415	50327204	15789	0.01	0.01	0.03	0.01	0.02	0.04	0.01	0.02	0.02	0.05	0.03	0.07	0.00492154
GFRA1	10	116093836	116096654	2818	0	0.01	0.02	0.02	0.04	0	0.02	0.01	0.02	0.06	0.03	0.05	0.00492154
AC009652.2	11	19210573	19224062	13489	0	0	0.01	0	0.01	0.01	0.01	0	0	0.03	0.01	0.02	0.00492154
AC103736.1	11	45356653	45365748	9095	0.01	0.01	0.03	0.02	0.02	0.02	0.01	0.02	0.02	0.04	0.03	0.03	0.00492154
PCCA	13	100262831	100268688	5857	0	0.01	0.01	0	0	0	0.01	0	0.01	0.03	0.01	0.02	0.00492154
ZNF521	18	25092081	25136717	44636	0	0	0.01	0	0	0.01	0	0.01	0.01	0.03	0.01	0.02	0.00492154
BCL2	18	63128759	63151113	22354	0.01	0	0.01	0	0	0.01	0	0	0.01	0.03	0.01	0.02	0.00492154
FAM228A	2	24191698	24199838	8140	0	0.01	0	0	0.01	0.01	0.01	0	0	0.01	0.02	0.03	0.00492154
AC008948.1	5	102144143	102146314	2171	0.01	0	0.01	0	0	0	0.01	0	0.01	0.03	0.02	0.01	0.00492154
EBF1	5	158699142	158707567	8425	0	0.01	0.01	0	0	0.02	0	0	0	0.02	0.02	0.02	0.00492154
AP003438.1	8	98371678	98379152	7474	0	0.01	0	0	0	0.01	0.01	0	0.01	0.03	0.01	0.02	0.00492154
ZFPM2-AS1	8	105804532	105826569	22037	0	0	0.01	0	0.01	0.01	0	0	0.01	0.02	0.01	0.03	0.00492154
RASGRP4	19	38417168	38418390	1222	0.09	0.17	0.06	0.08	0.18	0.14	0.05	0.04	0.12	0.33	0.25	0.16	0.0049292
SCO1	17	10691964	10692763	799	0.96	0.69	0.66	0.52	0.36	0.36	0.81	0.81	0.68	0.15	0.3	0.16	0.00496127
ELMO3	16	67201435	67201519	84	0.16	0	0	0	0.15	0.15	0.36	0.3	0.29	0.72	0.72	0.26	0.00497924
PIAS4	19	4028848	4028930	82	1.74	1.44	1.86	0.86	1.76	1.64	1.27	1.38	1.17	0.18	1.1	0.53	0.00498067
SF3B2	11	66063116	66063399	283	7.9	8.24	8.54	5.3	6.9	7.43	7.7	7.01	5.91	2.51	5.67	4.85	0.00498566
FBXO3	11	33748892	33750538	1646	0.08	0.06	0.03	0.03	0.11	0.11	0.11	0.1	0.09	0.23	0.13	0.15	0.00499068
COG3	13	45518850	45518959	109	0.14	0.16	0.27	0.12	0.13	0.13	0	0	0.13	0.32	0.53	0.23	0.00499396
POLR2C	16	57470408	57470974	566	1.73	1.38	1.19	1.41	1	0.73	1.39	1.09	1.28	0.15	0.8	0.65	0.00499722
NDRG4	16	58504277	58504358	81	0.64	1.09	0.78	0.86	0.89	0.9	0.91	0.31	0.74	0	0.49	0.27	0.00500107
OTOG	11	17559662	17560708	1046	0.1	0	0.1	0.05	0.09	0.05	0.06	0.05	0.07	0.26	0.08	0.21	0.00500377
NF1	17	31343135	31345520	2385	0.03	0.08	0.06	0.09	0.06	0.1	0.09	0.06	0.09	0.19	0.12	0.11	0.00500692
PLEKHG1	6	150605850	150624676	18826	0	0.01	0.01	0.02	0.02	0.03	0	0.01	0.01	0.06	0.03	0.03	0.00502222
SMYD3	1	245814415	245858495	44080	0.02	0.03	0.03	0.03	0.04	0.06	0.03	0.02	0.05	0.09	0.05	0.07	0.00503083
PRKG1	10	51245806	51265324	19518	0.01	0.01	0.01	0	0.01	0.01	0.01	0.01	0.01	0.03	0.01	0.04	0.00503083
GLIPR1L2	12	75391350	75403016	11666	0	0.01	0.01	0	0.02	0.01	0	0.01	0.02	0.03	0.02	0.03	0.00503083
SMIM2-AS1	13	44161257	44172698	11441	0	0.01	0	0.01	0.02	0.02	0.01	0	0.01	0.02	0.03	0.03	0.00503083
B4GALNT2	17	49156603	49159036	2433	0	0	0	0	0.02	0	0	0	0	0.03	0.02	0.01	0.00503083
MARK4	19	45245370	45251257	5887	0.01	0.02	0.01	0.01	0.01	0.02	0.01	0.02	0	0.04	0.03	0.02	0.00503083
AL845331.3	2	94577639	94582872	5233	0	0.02	0.01	0	0	0.01	0.01	0.01	0.02	0.03	0.02	0.03	0.00503083
GTPBP10	7	90378211	90382955	4744	0.02	0.01	0.01	0.01	0.01	0.02	0.02	0.03	0.03	0	0	0	0.00503083
TGFBR3	1	91720230	91721954	1724	0	0	0	0	0	0	0	0.02	0	0.02	0.01	0.03	0.00503083
DLEU1	13	50338834	50361409	22575	0	0.01	0.03	0.02	0.02	0.09	0.01	0.02	0.03	0.13	0.05	0.11	0.00503083
DTNA	18	34767663	34794036	26373	0.01	0.01	0.01	0.01	0.01	0.01	0.01	0.01	0.03	0.04	0.02	0.03	0.00503083
PLS1	3	142623562	142627815	4253	0.02	0.02	0.01	0.01	0.01	0.01	0.03	0.03	0.02	0	0	0	0.00503083
ADCK5	8	144377490	144379386	1896	0.03	0.02	0.06	0.04	0.01	0.03	0.03	0.06	0.04	0	0	0	0.00503083
LYST	1	235782087	235787069	4982	0.04	0.07	0.08	0.06	0.09	0.12	0.09	0.07	0.07	0.22	0.1	0.15	0.00505302
DOCK9	13	98872005	98879897	7892	0	0	0.03	0.03	0.04	0.05	0.01	0.02	0.03	0.18	0.06	0.07	0.00505302
CASK	X	41787283	41790191	2908	0.03	0.02	0.01	0.03	0.05	0.03	0.02	0.01	0.04	0.18	0.04	0.1	0.00505302
SLC26A11	17	80222375	80222654	279	0.53	0.17	0.37	0.89	0.49	0.5	0.09	0.3	0.35	0.96	0.88	0.89	0.00506313
CLUH	17	2691682	2691760	78	4.69	3.88	3.48	5.26	4.2	3.35	4.28	4.09	3.44	2.05	2.99	2.85	0.00506388
AP003716.1	11	67886689	67888152	1463	0.02	0.04	0.04	0.02	0	0.03	0	0.02	0.03	0.11	0.09	0.03	0.00506454
SLC39A5	12	56235812	56236395	583	0.21	0.29	0.21	0.19	0.31	0.2	0.29	0.16	0.23	0.05	0.16	0.11	0.00509135
C1QBP	17	5439155	5440911	1756	0.54	0.48	0.33	0.42	0.35	0.23	0.32	0.33	0.22	0.04	0.21	0.09	0.0051149
TM9SF3	10	96544206	96547894	3688	0.1	0.12	0.06	0.08	0.08	0.1	0.1	0.11	0.13	0.03	0.04	0.07	0.00512978
GAREM1	18	32176168	32185068	8900	0.01	0.01	0.03	0.01	0.03	0.03	0.01	0.03	0.03	0.04	0.04	0.06	0.00512978
CCT3	1	156311195	156312040	845	10.18	8.76	8.08	8.01	7.18	6.97	8.31	9.06	7.97	4.77	6.77	6.26	0.00513164
COP1	1	176135086	176136487	1401	0.08	0.13	0.02	0.09	0.11	0.05	0.09	0.07	0.12	0	0.01	0.02	0.00515524
PLAUR	19	43668320	43670065	1745	0.05	0.05	0.02	0.1	0.14	0.16	0.05	0.09	0.07	0.31	0.11	0.27	0.00515524
AL033379.1	6	96790715	96794125	3410	0.08	0.12	0.13	0.07	0.12	0.12	0.07	0.07	0.17	0.18	0.18	0.18	0.00515524
FCN3	1	27369477	27370472	995	0.16	0.18	0.18	0.21	0.05	0.17	0.24	0.2	0.19	0.03	0.1	0.04	0.00517829
MTMR7	8	17326513	17331149	4636	0.02	0.03	0.05	0.08	0.12	0.09	0.05	0.04	0.05	0.12	0.13	0.13	0.00518112
AC080037.1	17	72642829	72643700	871	0.06	0	0	0	0	0	0	0	0.03	0.07	0.05	0.05	0.00518269
COBL	7	51193589	51219740	26151	0.01	0.01	0.02	0.01	0.03	0.03	0.01	0.02	0.04	0.07	0.04	0.04	0.00520232
RYR2	1	237602111	237610761	8650	0.01	0	0.01	0.01	0.02	0.03	0	0	0.01	0.04	0.02	0.06	0.00520232
MTMR12	5	32268794	32270816	2022	0.01	0.08	0.12	0.1	0.15	0.09	0.11	0.09	0.04	0.64	0.21	0.23	0.00520389
ERAP1	5	96797309	96800861	3552	0.02	0.01	0.02	0.03	0.04	0.02	0.02	0.01	0.05	0.09	0.04	0.06	0.00520389
TIE1	1	43314478	43315160	682	0	0	0.07	0.03	0	0.07	0.04	0.04	0	0.17	0.11	0.06	0.00521337
TPRA1	3	127588160	127590409	2249	0.22	0.43	0.38	0.41	0.5	0.47	0.3	0.31	0.36	0.68	0.5	0.58	0.00521342
ACTN2	1	236747775	236747875	100	0.14	0.16	0.14	0	0	0	0.17	0.14	0	0.33	0.22	0.24	0.00522016
AMOTL1	11	94830194	94831451	1257	0.02	0	0	0	0	0	0	0.02	0.02	0.05	0.03	0.02	0.00523245
BICDL1	12	120064879	120071621	6742	0.04	0.03	0.01	0.03	0.02	0.02	0.05	0.04	0.03	0	0.01	0	0.00523245
TRIM37	17	59064405	59070822	6417	0.04	0.05	0.02	0.04	0.03	0.03	0.05	0.04	0.06	0.02	0.01	0.01	0.00523245
ABCA5	17	69260412	69261124	712	0	0	0	0	0	0	0	0	0	0	0.05	0.03	0.00523245
RYR1	19	38489443	38490075	632	0	0	0	0	0	0	0	0	0	0.05	0	0.03	0.00523245
EGF	4	109988709	109992324	3615	0.01	0	0.02	0.01	0	0.01	0.01	0.02	0.01	0.06	0.02	0.03	0.00523245
CCDC146	7	77199826	77236946	37120	0.01	0.01	0.01	0.01	0.02	0.04	0.01	0.02	0.02	0.06	0.03	0.04	0.00523245
ZFPM2	8	105318981	105319542	561	0	0	0	0	0	0	0	0	0	0.05	0.03	0	0.00523245
LINC01372	7	67339573	67339796	223	0.98	1.02	1.22	0.64	0.99	1.09	0.41	1.13	1.65	1.64	1.78	1.87	0.00524024
DNAJC1	10	21918872	21919831	959	0.03	0.16	0.03	0.1	0.13	0.18	0.06	0.13	0	0.38	0.17	0.25	0.00524879
CBWD5	9	65731698	65731801	103	0	0	0	0.13	0	0	0.16	0.14	0	0.16	0.22	0.24	0.00525084
SETDB2	13	49477039	49480218	3179	0.02	0.04	0.03	0.01	0.02	0.03	0.02	0.01	0.01	0.07	0.04	0.04	0.00525659
RFPL3S	22	32371076	32376663	5587	0.11	0.1	0.08	0.12	0.15	0.1	0.13	0.12	0.1	0.2	0.13	0.18	0.00525659
CROCC	1	16930594	16931290	696	0	0	0	0	0	0	0	0.04	0	0.04	0.03	0.03	0.00525659
NBAS	2	15383317	15393638	10321	0	0.01	0.02	0.01	0.03	0.02	0.01	0.01	0.02	0.05	0.02	0.06	0.00525659
PAGE5	X	55142433	55143101	668	0	0	0	0	0	0.04	0	0	0	0.04	0.03	0.03	0.00525659
SPINDOC	11	63818134	63818215	81	1.27	1.63	1.25	1.73	1.62	1.05	1.83	2.32	1.76	0.91	0.37	0.93	0.00525819
KAT6A	8	41943979	41946590	2611	0.01	0	0.02	0.04	0.02	0.01	0.02	0.05	0.04	0.06	0.05	0.07	0.00526618
SHBG	17	7632057	7632751	694	0.11	0.17	0.11	0.13	0.07	0.1	0.17	0.18	0.03	0.25	0.22	0.21	0.00528081
DHX16	6	30656759	30656951	192	1.28	1.46	1.16	1.34	1.37	1.11	1.47	1.15	0.64	0.11	0.99	0.41	0.0052833
KPNA3	13	49706372	49709571	3199	0.08	0.17	0.28	0.26	0.43	0.48	0.24	0.1	0.24	1.1	0.45	0.59	0.00528824
ANXA2	15	60354213	60355427	1214	0.26	0.35	0.24	0.24	0.26	0.25	0.33	0.19	0.43	0.08	0.19	0.07	0.00528933
ACIN1	14	23063577	23064104	527	3.45	2.93	2.74	2.53	2.6	1.64	2.64	3.57	3.1	0.85	1.94	1.58	0.00529296
RAD51AP1	12	4543911	4545218	1307	0.1	0.05	0.06	0.02	0.04	0.13	0.07	0.04	0.11	0.21	0.11	0.17	0.0052982
L3MBTL3	6	130052991	130055086	2095	0.16	0.16	0.26	0.23	0.32	0.52	0.14	0.34	0.39	0.62	0.42	0.79	0.00529827
ARF4	3	57584060	57584383	323	0.75	1.01	0.33	0.55	0.63	0.51	0.78	0.66	0.5	0.08	0.37	0.11	0.00530019
FO538757.1	1	185350	185490	140	1.68	1.78	2.11	2.71	2.78	3.16	2.07	1.52	3.22	3.31	4.06	3.92	0.00530597
C16orf96	16	4571665	4574708	3043	0	0	0	0	0	0.01	0	0.01	0	0.08	0.02	0.02	0.00531457
UBAC1	9	135955415	135961024	5609	0.12	0.18	0.24	0.23	0.22	0.24	0.17	0.15	0.14	0.39	0.26	0.28	0.00531822
RABL6	9	136937988	136940434	2446	0.32	0.59	0.63	0.65	0.91	0.65	0.65	0.47	0.6	1.43	0.84	0.96	0.00531991
STK24	13	98482321	98505027	22706	0.02	0.03	0.03	0.04	0.05	0.07	0.02	0.03	0.04	0.1	0.06	0.07	0.00532341
KIAA0100	17	28640025	28640396	371	0.31	0.28	0.12	0.17	0.17	0.23	0.28	0.24	0.17	0	0.14	0.05	0.00532401
SLC4A8	12	51497864	51501827	3963	0.06	0.05	0.08	0.08	0.12	0.12	0.03	0.05	0.07	0.29	0.11	0.17	0.00533207
RBMX	X	136875168	136875257	89	7.47	6.78	4.77	4.96	6.08	4.44	7.18	6.81	5.49	1.4	3.63	4.34	0.0053401
STK40	1	36361340	36362558	1218	0.17	0.22	0.11	0.22	0.2	0.1	0.08	0.15	0.18	0.03	0.08	0.02	0.00534398
ATP7A	X	78011674	78012878	1204	0	0.03	0.02	0.02	0	0.02	0	0	0.04	0.1	0.03	0.06	0.00534761
NIPBL	5	37000888	37000988	100	0	0	0	0.13	0	0	0	0.14	0	0.17	0.11	0.24	0.00534816
PROX1	1	213989781	213996468	6687	0.03	0.04	0.03	0.03	0.06	0.06	0.01	0.02	0.04	0.12	0.05	0.09	0.00535178
SMU1	9	33071892	33073595	1703	0.24	0.15	0.16	0.14	0.16	0.09	0.18	0.16	0.24	0.06	0.09	0.05	0.00535178
DCAF15	19	13954661	13955911	1250	0.49	0.41	0.35	0.46	0.32	0.48	0.44	0.52	0.43	0.2	0.34	0.29	0.00535606
MIR4435-2HG	2	111233739	111237003	3264	0.03	0	0.04	0.02	0.06	0.02	0.03	0.02	0.02	0.14	0.06	0.06	0.00536411
GRASP	12	52009239	52010520	1281	0.15	0.19	0.16	0.15	0.17	0.12	0.12	0.08	0.12	0.05	0.06	0.09	0.0053749
EXT2	11	44144339	44171610	27271	0.01	0.01	0.01	0.01	0.02	0.02	0.01	0.01	0.01	0.03	0.02	0.02	0.00539678
TNFRSF8	1	12115729	12123283	7554	0	0	0	0.01	0	0.01	0	0	0	0.02	0.01	0.01	0.00539678
GLIS1	1	53600278	53688748	88470	0	0	0	0	0.01	0.01	0	0	0	0.02	0.01	0.01	0.00539678
KIF26B	1	245511128	245540766	29638	0	0	0	0.01	0	0.01	0	0	0	0.02	0.01	0.01	0.00539678
DEUP1	11	93411222	93414999	3777	0	0	0	0	0.01	0.01	0	0	0	0.02	0.01	0.01	0.00539678
AC078962.2	12	64515601	64533331	17730	0.01	0.01	0.01	0.01	0.01	0.02	0.01	0.02	0.01	0.03	0.02	0.02	0.00539678
OTOP2	17	74931153	74933374	2221	0	0	0.01	0	0.01	0	0	0	0	0.01	0.01	0.02	0.00539678
KCNS3	2	17879461	17917679	38218	0	0	0.01	0	0	0.01	0	0	0	0.02	0.01	0.01	0.00539678
LINC01695	21	28217347	28225883	8536	0	0	0.01	0	0	0.01	0	0	0	0.01	0.02	0.01	0.00539678
CCDC36	3	49199869	49211765	11896	0	0.01	0	0	0	0.01	0	0	0	0.02	0.01	0.01	0.00539678
AC098829.1	4	15227960	15263396	35436	0	0	0	0	0.01	0.01	0	0	0	0.02	0.01	0.01	0.00539678
BACH2	6	90252590	90271848	19258	0.01	0.01	0.02	0.01	0.01	0.03	0.01	0.01	0.02	0.04	0.02	0.05	0.00539678
AL109910.1	6	170258501	170262415	3914	0	0	0	0.01	0.01	0	0	0	0	0.01	0.02	0.01	0.00539678
ROR2	9	91563329	91611342	48013	0	0	0	0	0.01	0.01	0	0	0	0.02	0.01	0.01	0.00539678
LINC00707	10	6838008	6840390	2382	0	0	0.01	0	0	0	0	0	0.01	0.01	0.01	0.02	0.00539678
ANK3	10	60615224	60684504	69280	0	0	0	0	0	0.01	0	0	0.01	0.02	0.01	0.01	0.00539678
PPFIBP2	11	7539465	7548343	8878	0	0	0	0	0.01	0	0	0	0.01	0.02	0.01	0.01	0.00539678
NAV2	11	19713962	19760003	46041	0	0	0	0	0	0.01	0	0	0.01	0.02	0.01	0.01	0.00539678
FAT3	11	92697445	92748731	51286	0	0	0	0	0	0.01	0	0	0.01	0.01	0.01	0.02	0.00539678
BARX2	11	129376222	129436173	59951	0	0	0	0	0	0.01	0	0	0.01	0.02	0.01	0.01	0.00539678
ADAMTS20	12	43369381	43375378	5997	0	0	0	0	0	0.01	0.01	0	0	0.02	0.01	0.01	0.00539678
SLC41A2	12	104805337	104834090	28753	0.01	0.01	0.01	0.01	0.01	0.02	0.01	0.01	0.02	0.02	0.02	0.03	0.00539678
LCP1	13	46130938	46134126	3188	0.01	0	0	0	0	0	0	0.01	0	0.01	0.02	0.01	0.00539678
ISLR2	15	74115469	74125914	10445	0	0.01	0	0	0	0	0	0.01	0	0.02	0.01	0.01	0.00539678
SCNN1B	16	23348910	23352800	3890	0	0	0	0	0.01	0	0	0.01	0	0.02	0.01	0.01	0.00539678
NWD1	19	16745147	16749138	3991	0	0	0	0	0	0	0	0.01	0.01	0.02	0.01	0.01	0.00539678
ZNF137P	19	52592228	52594059	1831	0.03	0.03	0.03	0.03	0.04	0.06	0.03	0.03	0.04	0.02	0.01	0.01	0.00539678
AC083899.1	2	87130194	87131968	1774	0.02	0	0	0	0.01	0	0	0	0.01	0.04	0.01	0.03	0.00539678
USP40	2	233533779	233540661	6882	0.01	0	0	0	0	0	0	0	0.01	0.02	0.01	0.01	0.00539678
PLCB1	20	8965151	8967219	2068	0	0	0	0.01	0	0	0	0	0.01	0.02	0.01	0.01	0.00539678
PREX1	20	48676268	48679359	3091	0	0	0.01	0	0	0	0	0	0.01	0.02	0.01	0.01	0.00539678
PCBP3	21	45901590	45909354	7764	0	0.01	0	0	0	0	0	0	0.01	0.02	0.01	0.01	0.00539678
SATB1-AS1	3	18625427	18693886	68459	0	0	0	0	0	0.01	0	0	0.01	0.01	0.01	0.02	0.00539678
DCLK2	4	150209768	150220702	10934	0.01	0.02	0.04	0.02	0.04	0.04	0.02	0.04	0.03	0.11	0.04	0.07	0.00539678
PDE4D	5	60262559	60304046	41487	0	0	0	0	0	0.01	0	0	0.01	0.02	0.01	0.01	0.00539678
KLHL3	5	137639977	137647561	7584	0	0	0	0	0	0	0	0.01	0.01	0.02	0.01	0.01	0.00539678
MALINC1	5	140073077	140102921	29844	0.01	0.01	0.01	0.01	0.01	0.02	0.01	0.01	0.02	0.03	0.02	0.02	0.00539678
MMP16	8	88118861	88167668	48807	0	0	0	0	0	0.01	0	0	0.01	0.02	0.01	0.01	0.00539678
RGS3	9	113498080	113501370	3290	0	0	0.02	0.01	0	0	0	0.01	0	0.04	0.01	0.03	0.00539678
AL683807.1	X	1734196	1741930	7734	0	0	0	0	0.01	0	0.01	0	0	0.02	0.01	0.01	0.00539678
GPR143	X	9741455	9743564	2109	0	0	0	0	0	0.01	0	0.01	0	0.01	0.01	0.02	0.00539678
AFF2	X	148547397	148651998	104601	0	0	0	0	0	0.01	0	0	0.01	0.01	0.01	0.02	0.00539678
PHC3	3	170102934	170106831	3897	0.04	0.04	0.02	0.01	0.02	0.03	0.02	0.03	0.02	0	0	0.01	0.00539678
ORC1	1	52381761	52383419	1658	0.23	0.26	0.32	0.19	0.38	0.29	0.28	0.27	0.3	0.73	0.5	0.33	0.00541521
SIPA1L3	19	38130831	38131653	822	0.25	0.25	0.12	0.23	0.23	0.32	0.22	0.27	0.38	0.07	0.14	0.08	0.00542115
ERBB3	12	56098980	56099647	667	0.04	0.04	0.04	0.14	0.1	0.07	0.09	0.04	0.1	0.56	0.12	0.28	0.00543752
YIPF6	X	68510776	68511806	1030	0.05	0	0.05	0.07	0.14	0.1	0.09	0.07	0.12	0.18	0.22	0.13	0.00545586
PBX1	1	164820184	164821536	1352	0.1	0.07	0.06	0.02	0.09	0.06	0.09	0.06	0.09	0	0.03	0.02	0.00545657
VAMP8	2	85579874	85581575	1701	0.06	0.09	0.03	0.06	0.04	0.14	0.11	0.06	0.09	0.18	0.12	0.17	0.00545965
BRD2	6	32975521	32976030	509	2.13	1.35	1.43	1.5	0.66	1.16	1.58	1.33	1.4	0.44	0.65	0.63	0.00546199
ULBP2	6	149945572	149946371	799	0.13	0.22	0.47	0.52	0.33	0.45	0.22	0.16	0.27	0.77	0.54	0.59	0.00546761
BTBD3	20	11891447	11892492	1045	0.08	0.06	0.12	0.11	0.05	0.19	0	0.02	0.05	0.26	0.17	0.19	0.00547245
PAIP1	5	43529879	43533737	3858	0.12	0.15	0.11	0.15	0.12	0.12	0.12	0.14	0.11	0.19	0.14	0.18	0.00549132
SLC7A2	8	17511300	17538776	27476	0.05	0.08	0.11	0.12	0.18	0.24	0.09	0.11	0.15	0.39	0.2	0.26	0.00549665
ILF2	1	153662795	153663018	223	19.62	21.16	20.86	22.24	20.26	18.2	21.84	18.19	18.13	9.53	17.35	16.43	0.0055072
GPANK1	6	31664580	31664840	260	1.52	1.64	2.27	1.37	1.41	1.35	1.75	1.94	1.92	1.1	1.11	0.8	0.00553669
CNST	1	246634587	246641748	7161	0.03	0.11	0.1	0.11	0.09	0.11	0.08	0.14	0.11	0.19	0.17	0.14	0.00554682
UGGT2	13	95949454	95970111	20657	0	0.01	0.02	0.01	0.03	0.05	0.01	0.01	0.02	0.11	0.03	0.07	0.0055491
DENND2A	7	140523424	140525750	2326	0.06	0.08	0.09	0.16	0.17	0.15	0.03	0.09	0.15	0.22	0.19	0.24	0.00558613
PLEKHH3	17	42673320	42673398	78	0.97	1.29	1.11	1.32	0.75	0.91	1.12	1.57	0.75	0.19	0.5	0.68	0.00558663
RNF34	12	121402807	121404848	2041	0.74	0.55	0.86	0.72	0.84	0.8	0.63	0.61	0.91	1.86	0.99	1.07	0.00558747
FOXN2	2	48346751	48359046	12295	0.01	0.03	0.04	0.02	0.06	0.07	0.02	0.05	0.04	0.13	0.06	0.09	0.00558942
DOCK4	7	111901801	111915778	13977	0.02	0.02	0.05	0.03	0.03	0.08	0.04	0.04	0.03	0.12	0.05	0.11	0.00558942
SDK1	7	3302452	3337888	35436	0.02	0.05	0.1	0.07	0.1	0.24	0.04	0.07	0.11	0.28	0.15	0.41	0.00562836
HEATR5B	2	37062050	37064739	2689	0.06	0.09	0.16	0.06	0.19	0.24	0.08	0.18	0.13	0.38	0.21	0.29	0.00563784
VPS25	17	42775469	42776244	775	1.81	1.73	1.42	1.64	1.56	1.3	1.63	2.08	1.49	0.87	0.96	1.38	0.00563851
MYO10	5	16666793	16668276	1483	0.05	0.04	0.09	0.12	0.05	0.09	0	0.11	0.07	0.23	0.11	0.17	0.00564754
ADSL	22	40361342	40361487	145	5.41	5.23	6.21	5.84	4.47	4.09	5	5.02	4.45	2.7	4.34	3.15	0.00565109
WDR11	10	120900137	120901035	898	0.06	0.07	0.08	0.05	0.05	0.08	0.03	0.08	0.11	0	0.04	0	0.00565838
TMC4	19	54163267	54163652	385	0.95	0.81	0.46	0.8	0.44	0.45	0.96	0.69	0.82	0.14	0.37	0.25	0.00568164
CEP41	7	130402799	130404563	1764	0.05	0.05	0.08	0.08	0.07	0.06	0.14	0.14	0.06	0	0.02	0	0.00568779
WHRN	9	114404077	114406354	2277	0.39	0.22	0.28	0.54	0.34	0.33	0.26	0.22	0.25	0.96	0.52	0.5	0.00568842
PRPF8	17	1651553	1651647	94	21.24	25.91	22.52	20.79	22.3	18.72	27.83	21.48	24.56	5.46	19.52	14.92	0.00569534
ARL3	10	102699489	102705345	5856	0.25	0.22	0.28	0.28	0.32	0.33	0.24	0.29	0.35	0.47	0.36	0.36	0.00569569
BRSK2	11	1443635	1444970	1335	0.02	0.05	0.04	0.11	0.07	0.06	0.05	0.1	0.06	0.21	0.17	0.08	0.00569915
MAN1A1	6	119180427	119188404	7977	0.04	0.1	0.11	0.08	0.16	0.22	0.11	0.09	0.17	0.4	0.16	0.31	0.00570079
RMI2	16	11274236	11275638	1402	0	0	0	0	0	0	0	0	0	0.07	0.04	0	0.00570807
AHRR	5	404546	413343	8797	0.02	0.03	0.04	0.03	0.02	0.05	0.02	0.03	0.03	0.1	0.05	0.05	0.00570807
PLOD1	1	11958647	11960645	1998	0.04	0.13	0.07	0.04	0.08	0.13	0.08	0.08	0.06	0.25	0.12	0.16	0.00572218
MYT1	20	64208487	64211205	2718	0.01	0	0	0.01	0.01	0	0.01	0	0.02	0.02	0.05	0.02	0.00572651
RALGAPA1	14	35723876	35725023	1147	0.02	0	0.02	0	0	0.02	0	0	0	0.03	0.02	0.04	0.00572651
FBXO41	2	73266804	73268725	1921	0.03	0.03	0.06	0.08	0.07	0.08	0.08	0.06	0.08	0.13	0.1	0.1	0.00572651
POMT1	9	131512136	131513238	1102	0.07	0.16	0.16	0.17	0.16	0.18	0.17	0.14	0.11	0.03	0.11	0.04	0.00573146
DHTKD1	10	12120359	12120786	427	1.26	1.06	0.96	0.79	0.41	0.67	1.26	1.59	1.26	0.44	0.08	0.23	0.00573855
DOCK3	3	51330223	51333000	2777	0.07	0.17	0.21	0.16	0.23	0.29	0.15	0.18	0.16	0.55	0.25	0.35	0.00575474
BSDC1	1	32374782	32376261	1479	1.46	1.04	0.75	0.92	1	1.18	0.94	1.36	0.99	0.59	0.66	0.55	0.00576079
CTPS2	X	16691620	16693140	1520	0.12	0.16	0.07	0.06	0.05	0.08	0.1	0.05	0.16	0	0	0.01	0.00577242
SSC5D	19	55492856	55493594	738	0	0	0.03	0	0	0.03	0.04	0.03	0.1	0.16	0.05	0.14	0.00577242
AC005013.1	7	28958292	28958949	657	0	0	0	0	0	0	0	0.04	0	0.09	0.03	0.03	0.00577242
MLST8	16	2206929	2207034	105	7.03	8.17	6.88	4.7	3.65	3.7	6.46	7.64	6.49	1.45	3.46	2.47	0.0057832
DHX38	16	72097009	72097159	150	0.92	1.97	1.24	1.25	1.07	1.73	1.72	1.34	1.28	0.26	0.8	0.77	0.00579294
CYFIP2	5	157309834	157311037	1203	0.09	0.13	0.09	0.1	0.12	0.15	0.05	0.04	0.04	0.36	0.22	0.13	0.00579301
TRIM45	1	117115689	117116615	926	0.14	0.1	0.16	0.05	0.1	0.08	0.23	0.19	0.1	0.23	0.24	0.28	0.00579869
GPRC5D-AS1	12	12953957	12962299	8342	0.03	0.04	0.04	0.05	0.05	0.05	0.04	0.04	0.04	0.08	0.05	0.06	0.00580096
ITGA2	5	53042221	53045000	2779	0.02	0.1	0.07	0.05	0.09	0.08	0.03	0.06	0.1	0.12	0.12	0.15	0.00580096
ATP6V0A1	17	42483131	42487154	4023	0.13	0.08	0.07	0.08	0.08	0.09	0.12	0.14	0.14	0.02	0.06	0.04	0.00580096
SH3BGR	21	39491898	39499822	7924	0	0.01	0.02	0.01	0.01	0.01	0.02	0.02	0.01	0.05	0.02	0.03	0.00580096
ADGRV1	5	90854201	90855740	1539	0	0	0	0.02	0	0	0	0	0	0.02	0.04	0.01	0.00580096
RALGDS	9	133108866	133109625	759	0.1	0.04	0.03	0.12	0.03	0	0.04	0.07	0.03	0.23	0.1	0.14	0.00580096
PSME4	2	53893799	53895006	1207	0.22	0.25	0.58	0.24	0.61	0.77	0.18	0.34	0.45	2.08	0.61	1.18	0.00580161
ODF3L2	19	467762	472393	4631	0.32	0.41	0.57	0.61	0.7	0.73	0.52	0.47	0.59	1.06	0.7	0.88	0.00580211
SLC25A41	19	6427501	6429723	2222	0.07	0.08	0.05	0.1	0.1	0.13	0.06	0.1	0.15	0.29	0.14	0.17	0.00580856
B3GAT3	11	62616796	62616986	190	2.29	4.08	3.69	2.33	2.39	2.43	3.65	4.05	2.75	1.48	0.99	1.75	0.00581357
WDR43	2	28929710	28930057	347	0.06	0.15	0.06	0.06	0.18	0.18	0.07	0.13	0.3	0.3	0.25	0.43	0.00581796
ZNF521	18	25315788	25322007	6219	0	0.01	0.01	0	0.01	0.05	0	0	0.01	0.16	0.03	0.07	0.00583677
ZNF280C	X	130226905	130227681	776	0.07	0.11	0.13	0.12	0.06	0.06	0.11	0.03	0.09	0.19	0.13	0.17	0.00583677
LZTR1	22	20992904	20993661	757	1.82	1.65	1.45	1.24	0.84	1.11	1.28	1.53	1.52	0.7	0.88	0.68	0.00585147
RRP8	11	6600775	6600925	150	0.46	0.66	0.23	0.42	0.53	0.76	0.26	0.67	0.43	1.06	1.06	0.68	0.00585604
TAF6	7	100112917	100113348	431	0.92	0.8	0.74	0.93	0.3	0.46	0.94	0.84	0.65	0	0.42	0.23	0.00586019
GLCE	15	69194525	69196414	1889	0.03	0.03	0.03	0.04	0.01	0.04	0.05	0	0.04	0.13	0.06	0.06	0.0058625
NPHS2	1	179554735	179557026	2291	0	0	0	0	0	0.03	0	0	0	0.04	0.01	0.05	0.00586517
PCCA	13	100268783	100273195	4412	0	0.01	0.01	0.01	0.01	0.02	0.01	0.02	0.03	0.07	0.03	0.03	0.00586517
ARID1B	6	157196315	157198810	2495	0.02	0.01	0.03	0.02	0.01	0.02	0	0	0.01	0.05	0.02	0.06	0.00586517
GSN	9	121297842	121299792	1950	0.11	0.1	0.03	0.08	0.04	0.09	0.08	0.12	0.08	0.23	0.12	0.15	0.00586575
SHISA8	22	41911349	41914137	2788	0.25	0.24	0.37	0.24	0.34	0.23	0.3	0.33	0.33	0.62	0.36	0.43	0.00587332
UBAP2	9	33922878	33922965	87	3.54	4.57	3.77	3.2	2.71	2.17	4.6	4.79	4.27	0.18	2.25	2.06	0.00587595
HDDC2	6	125293231	125297486	4255	0.22	0.29	0.3	0.36	0.37	0.45	0.29	0.35	0.32	0.43	0.45	0.58	0.00589115
FLOT1	6	30730186	30730427	241	3.46	3.37	4.55	2.59	2.9	2.94	3.79	3.94	3.2	2.04	2.47	1.84	0.00591565
TUFM	16	28844862	28844950	88	14.25	10.31	12.59	11.07	9.37	7.5	10.75	16.37	10.76	5.11	6.48	6.16	0.00592399
GTDC1	2	144295318	144317478	22160	0.02	0.02	0.04	0.02	0.03	0.05	0.04	0.04	0.04	0.08	0.04	0.08	0.00594063
DENND3	8	141160787	141163332	2545	0.05	0.02	0	0.01	0.04	0.03	0.03	0.02	0.01	0.06	0.05	0.06	0.00594063
AC073389.2	10	73663803	73667725	3922	0.06	0.03	0.06	0.03	0.03	0.04	0.07	0.04	0.06	0.01	0.01	0.02	0.00594063
FGD1	X	54465589	54465695	106	1.12	0.96	0.82	1.14	0.52	0.66	1.61	0.95	1.03	0.16	0.43	0.35	0.00594151
TNKS2	10	91855688	91857424	1736	0.03	0.04	0.02	0.01	0.01	0	0.04	0.06	0	0.13	0.04	0.09	0.00595453
SPTAN1	9	128625978	128626390	412	1.35	1.6	1.65	1.12	1.62	0.95	1.94	1.48	1.3	0.39	1.08	0.71	0.00595571
CEP290	12	88062778	88063980	1202	0.02	0.03	0.02	0	0.02	0.04	0	0.02	0.02	0.08	0.03	0.15	0.00596297
HSPA12A	10	116681877	116683455	1578	0.31	0.22	0.44	0.57	0.65	0.92	0.36	0.32	0.59	1.56	0.91	0.83	0.00597301
NUP88	17	5410789	5414008	3219	0.2	0.14	0.14	0.1	0.14	0.09	0.14	0.22	0.13	0.02	0.09	0.04	0.00597347
DDB1	11	61303357	61303864	507	0.9	0.76	0.7	0.69	0.53	0.4	0.93	0.69	0.61	0.05	0.47	0.32	0.00598127
ZNRD1ASP	6	30003368	30006120	2752	0.39	0.45	0.41	0.37	0.28	0.29	0.41	0.37	0.33	0.07	0.28	0.25	0.00598531
DGKH	13	42210765	42214506	3741	0.03	0.07	0.07	0.01	0.06	0.12	0.03	0.07	0.07	0.25	0.1	0.14	0.00599654
IZUMO1	19	48741972	48742208	236	0.6	0.68	0.67	0.15	0.4	0.4	0.39	0.25	0.55	0	0.13	0.07	0.00600244
C9orf64	9	83939743	83944793	5050	0.14	0.12	0.05	0.06	0.07	0.06	0.07	0.11	0.09	0.01	0.03	0.02	0.0060031
KIF1B	1	10352736	10360928	8192	0.15	0.24	0.27	0.25	0.24	0.3	0.19	0.2	0.27	0.44	0.32	0.31	0.00600531
PFKFB4	3	48561172	48561586	414	0	0	0	0	0	0	0	0	0	0	0.09	0.05	0.0060091
TTYH3	7	2653010	2656091	3081	0.17	0.14	0.16	0.32	0.28	0.2	0.23	0.18	0.18	0.39	0.34	0.29	0.00601053
ARHGEF1	19	41892528	41892602	74	0.17	0.19	0	0.15	0	0	0	0	0	0.19	0.25	0.28	0.00601922
SDK1	7	4237784	4241792	4008	0.01	0.02	0.01	0.03	0.05	0.05	0.02	0.01	0.01	0.13	0.05	0.06	0.00601999
CNOT1	16	58533165	58534146	981	0.43	0.3	0.37	0.26	0.27	0.28	0.37	0.34	0.42	0.25	0.18	0.16	0.0060274
SFI1	22	31578452	31580087	1635	0.17	0.25	0.16	0.21	0.11	0.22	0.25	0.24	0.12	0.08	0.08	0.08	0.00603771
RAD23BP3	21	15694754	15695884	1130	0	0	0	0	0.02	0.02	0	0	0	0.05	0.02	0.02	0.00604756
CUX2	12	111296539	111298540	2001	0.01	0	0	0.01	0.01	0.01	0	0.03	0	0.05	0.02	0.03	0.00604756
PUM2	2	20278819	20282946	4127	0.01	0	0.01	0.04	0.02	0.01	0.02	0.01	0.01	0.05	0.04	0.03	0.00604756
TTC23L	5	34880313	34883056	2743	0.02	0	0	0.02	0	0	0	0.02	0.01	0.05	0.02	0.03	0.00604756
COBL	7	51172530	51184101	11571	0.01	0.01	0.02	0.01	0.02	0.03	0	0.01	0.02	0.05	0.02	0.05	0.00604756
CRTC2	1	153952262	153952396	134	1.72	1.26	1.2	1.22	1.37	0.81	0.71	0.84	1.25	0.14	0.66	0.52	0.00605715
STRIP2	7	129484656	129485578	922	0.17	0.13	0.28	0.2	0.13	0.34	0.13	0.27	0.21	0.49	0.37	0.31	0.00607502
AC005154.1	7	30576742	30577511	769	0.23	0.3	0.29	0.21	0.34	0.44	0.27	0.16	0.24	0.72	0.38	0.47	0.00607709
BDH1	3	197523260	197528309	5049	0.05	0.08	0.03	0.07	0.04	0.1	0.01	0.1	0.05	0.16	0.1	0.13	0.00609463
PPP1R21	2	48502024	48505563	3539	0.08	0.11	0.12	0.14	0.12	0.18	0.06	0.16	0.19	0.42	0.17	0.27	0.00611097
BZW2	7	16681404	16682779	1375	0.51	0.42	0.38	0.39	0.31	0.37	0.58	0.47	0.38	0.18	0.27	0.28	0.00611476
H2AFV	7	44841012	44843276	2264	0.46	0.38	0.27	0.34	0.38	0.36	0.36	0.31	0.35	0.28	0.25	0.18	0.00612447
FUCA1	1	23846173	23848648	2475	0.16	0.1	0.18	0.17	0.27	0.21	0.15	0.18	0.14	0.54	0.22	0.34	0.00612707
TMEM8B	9	35828747	35829227	480	0	0	0	0.04	0.05	0.05	0.06	0	0	0.06	0.11	0.08	0.00613109
KIF21B	1	200984972	200986843	1871	0.06	0.02	0.03	0.01	0.08	0.01	0	0.06	0.04	0.1	0.07	0.12	0.00615304
AL160290.2	10	123356544	123361318	4774	0.04	0.01	0.05	0.05	0.03	0.03	0.03	0.03	0.02	0.05	0.08	0.06	0.00615304
AC009533.1	12	9304207	9305718	1511	0.07	0.06	0.09	0.08	0.07	0.07	0.08	0.05	0.05	0.02	0.05	0.04	0.00616079
ANO6	12	45302093	45313198	11105	0	0.04	0.02	0.03	0.03	0.04	0.02	0.03	0.04	0.07	0.04	0.07	0.00616079
PLCD3	17	45115586	45116631	1045	0	0	0	0.02	0	0	0.03	0	0.02	0.06	0.04	0.02	0.00616079
FBXL13	7	103047034	103050025	2991	0	0.02	0.01	0.01	0	0.04	0.02	0.04	0.02	0.05	0.06	0.04	0.00616079
PTCH1	9	95453620	95456275	2655	0.04	0.02	0	0.03	0.03	0.02	0.01	0.02	0.02	0.07	0.06	0.03	0.00616079
AC242852.2	1	143377753	143385951	8198	0.05	0.07	0.06	0.04	0.07	0.08	0.04	0.04	0.05	0.1	0.11	0.07	0.00616658
TJP2	9	69228114	69229183	1069	0	0	0	0	0	0	0	0.05	0	0.03	0.06	0.04	0.00616658
EPB41L1	20	36190797	36194211	3414	0.11	0.17	0.17	0.18	0.26	0.21	0.16	0.17	0.19	0.48	0.23	0.3	0.00617542
LYST	1	235712400	235713108	708	0	0	0.17	0.03	0.26	0.5	0.04	0.07	0.23	0.9	0.25	0.75	0.00618124
PAK4	19	39173376	39173575	199	0.87	0.88	0.57	0.87	0.71	0.36	0.55	0.47	0.36	0	0.15	0.32	0.00618687
TUB	11	8090231	8094045	3814	0.07	0.09	0.08	0.05	0.09	0.14	0.06	0.05	0.1	0.3	0.13	0.15	0.00618746
CCDC25	8	27762458	27764285	1827	0.03	0.02	0.04	0.03	0.08	0.06	0.02	0.03	0	0.12	0.07	0.08	0.00618855
MED16	19	886201	889637	3436	0.16	0.13	0.12	0.17	0.12	0.12	0.15	0.14	0.08	0.07	0.08	0.08	0.00618855
SCAF8	6	154805486	154808069	2583	0.02	0.01	0.03	0.03	0.02	0.04	0.01	0	0.06	0.12	0.08	0.04	0.00618855
ROR2	9	91756101	91757271	1170	0	0	0.09	0.04	0.08	0.11	0	0	0	0.21	0.1	0.13	0.00618855
ANXA9	1	150994699	150995259	560	6.64	5.13	4.78	3.55	3.16	5.21	6.52	5.59	7.46	1.81	3.15	2.05	0.00618986
MRPL11	11	66436112	66436801	689	0.99	1.37	1.11	1.02	1.15	0.89	1.64	1.17	1.32	0.63	0.81	0.67	0.00619051
C1QTNF6	22	37188476	37190552	2076	0.85	0.91	0.85	1.06	0.9	0.77	0.79	0.82	0.97	0.55	0.78	0.64	0.00622232
CCDC18	1	93210926	93212100	1174	0.05	0.03	0.09	0.02	0.02	0.09	0.03	0.04	0.13	0.23	0.1	0.15	0.00622703
LINC00452	13	113921317	113921775	458	0	0	0	0.05	0.05	0	0	0	0	0.06	0.04	0.09	0.00622703
ACOT2	14	73568129	73569058	929	6.27	5.49	4.47	3.64	2.8	2.42	5.02	5.3	5.12	1.16	2.09	2.11	0.00622939
TTC3	21	37099098	37100813	1715	0.13	0.14	0.34	0.39	0.31	0.55	0.11	0.25	0.34	1.28	0.48	0.66	0.00628067
TM2D1	1	61694770	61696064	1294	0.41	0.57	0.38	0.5	0.27	0.45	0.45	0.6	0.32	0.05	0.21	0.29	0.0062991
DNA2	10	68419423	68419802	379	0.72	0.69	0.77	0.71	0.28	1.13	0.9	0.82	1	0.14	0.28	0.4	0.00630768
CHD1	5	98898764	98899479	715	0.04	0.08	0.1	0.06	0.07	0.17	0.12	0.14	0.23	0.33	0.22	0.21	0.0063129
BARD1	2	214745159	214745711	552	0.04	0	0	0	0	0	0	0.04	0.08	0.1	0.07	0.07	0.00631708
AP002495.1	11	71926104	71927577	1473	0.22	0.27	0.11	0.08	0.22	0.24	0.19	0.32	0.32	0.04	0.07	0.03	0.00631851
PXK	3	58423494	58424751	1257	0.76	0.65	0.37	0.54	0.33	0.28	0.73	0.76	0.59	0.07	0.23	0.18	0.00632108
UBE4B	1	10145599	10146962	1363	0.28	0.16	0.19	0.27	0.15	0.19	0.25	0.27	0.25	0.05	0.15	0.12	0.00632222
MAST1	19	12873511	12873608	97	0	0	0	0.26	0	0	0	0	0	0.17	0.22	0.61	0.00632362
AFF3	2	99672589	99727076	54487	0.02	0.04	0.07	0.05	0.07	0.12	0.03	0.05	0.07	0.15	0.09	0.14	0.00632929
COL4A2	13	110508330	110511933	3603	0.05	0.07	0.09	0.08	0.08	0.08	0.1	0.05	0.04	0.01	0.04	0.03	0.0063303
LRRK1	15	101009063	101010449	1386	0	0.02	0	0.04	0	0.02	0	0	0	0.09	0.04	0.03	0.0063303
SNAPC4	9	136394330	136394799	469	0	0.06	0	0	0.05	0	0	0.05	0.09	0.06	0.16	0.13	0.0063303
ZBTB22	6	33317735	33317877	142	0.48	0.41	0.35	0.22	0.11	0.11	0.41	0.58	0.22	0.82	0.46	1.1	0.00634704
PRKCZ	1	2148924	2150789	1865	0.13	0.17	0.24	0.2	0.16	0.18	0.17	0.19	0.18	0.4	0.23	0.25	0.00636486
KLHL12	1	202912729	202914879	2150	0.44	0.58	0.33	0.27	0.32	0.33	0.53	0.35	0.45	0.25	0.13	0.14	0.00636486
GRIN2C	17	74843553	74844031	478	0.35	0.4	0.44	0.27	0.37	0.33	0.34	0.24	0.46	0.17	0.27	0.13	0.00636944
PCLO	7	82902741	82908876	6135	0	0	0.04	0	0	0.03	0	0.01	0.02	0.08	0.02	0.07	0.00637607
DNAH17	17	78503056	78505292	2236	0	0.01	0.02	0.07	0.02	0.02	0	0.04	0.01	0.06	0.07	0.07	0.00637607
AASS	7	122133822	122144160	10338	0.11	0.07	0.06	0.13	0.13	0.18	0.09	0.07	0.1	0.21	0.16	0.19	0.00638082
CPSF3	2	9436361	9440490	4129	0.05	0.05	0.1	0.09	0.16	0.17	0.05	0.12	0.09	0.27	0.17	0.18	0.00639485
MTMR7	8	17313401	17326316	12915	0.04	0.03	0.06	0.11	0.12	0.15	0.03	0.04	0.07	0.22	0.12	0.19	0.00640284
SOS1	2	39058804	39067627	8823	0.05	0.23	0.35	0.25	0.32	0.39	0.22	0.23	0.27	0.66	0.34	0.55	0.00640755
RENBP	X	153935404	153935488	84	0	0.89	0	0.85	0.73	1.33	0.9	0.91	0.43	2.7	1.56	1.31	0.00641027
AC040169.2	16	84120243	84121089	846	0.15	0.03	0.18	0.14	0.08	0.23	0.14	0.12	0.08	0.39	0.19	0.28	0.00641574
TOX2	20	44066857	44068649	1792	0.05	0.02	0.06	0.04	0.01	0.04	0.05	0.06	0.04	0.09	0.09	0.06	0.00641657
ADCY1	7	45622743	45648669	25926	0.03	0.02	0.04	0.03	0.03	0.04	0.02	0.03	0.04	0.11	0.05	0.05	0.00641657
MYH14	19	50278289	50280036	1747	0.08	0.09	0.15	0.17	0.07	0.13	0.02	0.05	0.12	0.18	0.29	0.18	0.00643185
SDK2	17	73395392	73398034	2642	0.15	0.06	0.06	0.12	0.21	0.25	0.13	0.14	0.14	0.91	0.31	0.32	0.00643231
STK32C	10	132222986	132224406	1420	0.08	0.11	0.06	0.15	0.09	0.11	0.04	0.07	0.09	0.13	0.16	0.24	0.00646378
ANKRD46	8	100533325	100550527	17202	0.09	0.06	0.07	0.09	0.16	0.15	0.08	0.08	0.1	0.22	0.13	0.2	0.00646952
RNH1	11	504552	504823	271	1.94	2.13	2.51	2.1	2.38	2.48	1.96	1.81	1.87	2.5	2.81	2.8	0.00647226
LEPR	1	65635428	65636190	762	0	0	0	0	0	0	0.04	0	0.03	0.04	0.03	0.06	0.00647289
NBAS	2	15328312	15330597	2285	0.01	0.01	0	0	0.03	0.02	0.01	0.02	0.03	0.07	0.06	0.02	0.00647289
GTF3C4	9	132687327	132688880	1553	0.05	0.08	0.05	0.06	0.06	0.03	0.06	0.03	0.05	0.02	0	0.03	0.00647289
STAG2	X	124068656	124071148	2492	0.03	0.04	0.01	0.02	0.02	0.02	0.03	0.01	0.04	0.05	0.09	0.04	0.00647289
SPDYC	11	65171499	65171942	443	0.42	0.3	0.47	0.43	0.34	0.15	0.61	0.36	0.25	0.12	0.12	0.04	0.00647369
ATP9B	18	79095762	79096475	713	0	0	0	0	0	0	0	0.03	0.03	0.08	0.03	0.03	0.00647921
PAX6	11	31791309	31793172	1863	0.04	0	0.06	0.07	0.05	0.1	0.03	0.01	0.05	0.08	0.16	0.12	0.00647939
AC025165.3	12	57782541	57782588	47	0	0	0	0	0	0	0	0	0	0	0.3	0.16	0.00648074
NOSTRIN	2	168828220	168828419	199	0	0	0	0	0	0	0	0	0	0	0.15	0.08	0.00648074
TBL2	7	73570972	73571188	216	2.46	1.77	2.5	2.72	1.77	1.89	2.52	1.68	2.19	0.42	1.61	1.37	0.00650009
FXR2	17	7593181	7593402	221	3.86	2.87	2.9	2.84	1.66	0.93	2.06	2.79	2.57	0.21	0.69	1.2	0.00651136
REXO1	19	1820395	1821518	1123	0.47	0.32	0.32	0.51	0.37	0.4	0.32	0.43	0.48	0.08	0.25	0.3	0.006515
NCOA1	2	24742186	24751981	9795	0.05	0.08	0.16	0.12	0.2	0.24	0.12	0.14	0.14	0.3	0.21	0.29	0.00651606
PUM3	9	2827151	2828474	1323	0.65	0.79	1.13	0.71	0.98	1.66	0.67	0.9	1.61	3.05	1.35	2.15	0.00652493
GSTO1	10	104263077	104266083	3006	0.94	0.92	0.84	0.9	0.95	0.89	0.8	0.86	0.77	1.27	1.01	0.97	0.00653634
CAV3	3	8746765	8750407	3642	0.02	0.04	0.11	0.05	0.06	0.15	0.02	0.07	0.06	0.23	0.11	0.17	0.00653757
PCOLCE	7	100605812	100606148	336	1.78	2.03	2.26	2.33	2.2	2.05	2.43	2.25	2.08	2.73	2.34	3.32	0.00655058
NBPF11	1	148104645	148105359	714	0.07	0	0.14	0	0.07	0.13	0.04	0	0.03	0.24	0.14	0.15	0.00655098
AXIN1	16	293718	297055	3337	0.29	0.26	0.21	0.14	0.12	0.17	0.26	0.2	0.21	0.1	0.08	0.09	0.00655944
TBC1D31	8	123075033	123077110	2077	0.08	0.03	0.05	0.16	0.07	0.06	0.05	0.1	0.09	0.12	0.18	0.19	0.00657057
TCIRG1	11	68045102	68046936	1834	0.18	0.12	0.12	0.15	0.11	0.07	0.1	0.16	0.22	0.02	0.03	0.07	0.00657295
MCPH1	8	6436162	6438952	2790	0.03	0	0.11	0.03	0.11	0.14	0.06	0.02	0.06	0.39	0.13	0.18	0.00658054
XPC	3	14148284	14148561	277	0.38	0.78	0.97	0.76	0.71	0.65	0.79	0.52	0.42	0	0.18	0.45	0.0065828
OCIAD1	4	48860203	48860724	521	1.21	1.75	1.45	1.22	1.12	1	1.97	2.12	1.59	0.37	1.03	0.43	0.00659689
TUBGCP5	15	23019380	23021958	2578	0.04	0.04	0.03	0.03	0.02	0.02	0.04	0.06	0.03	0	0.02	0	0.0066055
HMMR	5	163482788	163483019	231	0.17	0.3	0	0.31	0.16	0.25	0.3	0.08	0.56	0.6	0.6	0.51	0.0066055
LMAN2	5	177337250	177337362	112	18.35	15.5	15.82	14.24	17.76	12.4	13.9	19	14.06	10	9.92	12.52	0.00661049
C1orf228	1	44689903	44692927	3024	0.02	0.02	0.02	0.02	0.03	0.03	0.02	0.04	0.03	0.02	0	0	0.00661724
PCCA	13	100491817	100515426	23609	0.02	0.01	0.02	0.02	0.02	0.04	0.02	0.02	0.02	0.05	0.03	0.04	0.00661724
LRRK1	15	101026137	101027260	1123	0	0	0	0	0	0	0	0.02	0.02	0.03	0.02	0.02	0.00661724
LINC01695	21	28137611	28163601	25990	0	0	0.01	0.01	0	0.02	0	0	0	0.03	0.01	0.03	0.00661724
AFF2	X	148973607	148977932	4325	0	0.01	0.01	0.04	0.02	0.03	0.01	0.01	0.04	0.07	0.03	0.07	0.00661724
UBR4	1	19106966	19110095	3129	0.06	0.07	0.03	0.05	0.02	0.03	0.05	0.07	0.05	0	0.01	0.02	0.00661724
DACT1	14	58634185	58638055	3870	0	0	0.01	0.01	0	0.01	0.01	0	0	0.04	0.02	0.01	0.00661724
GREB1	2	11563141	11566479	3338	0.02	0.01	0	0.01	0.01	0.02	0	0.01	0.02	0.02	0.03	0.04	0.00661724
OSBPL3	7	24820238	24830767	10529	0.01	0.01	0.02	0.01	0.02	0.02	0.01	0.01	0.02	0.05	0.02	0.03	0.00661724
FAM193B	5	177531834	177531952	118	0.53	0.45	0.26	0.72	0.24	0.5	0.76	0.64	0.49	0.76	1.12	0.89	0.00661729
ITSN2	2	24271941	24273613	1672	0.02	0.15	0.13	0.01	0.09	0.14	0.06	0.14	0.09	0.39	0.15	0.23	0.00662076
SFT2D1	6	166331407	166334567	3160	0.66	0.57	0.61	0.8	0.77	0.91	0.53	0.57	0.56	1.24	0.84	0.94	0.00663081
GMEB1	1	28710642	28714072	3430	0.06	0.15	0.18	0.13	0.2	0.15	0.15	0.13	0.13	0.38	0.19	0.24	0.00663599
SSX2IP	1	84655588	84655831	243	0	0	0	0	0	0	0	0	0	0.1	0.19	0	0.00664297
CBWD1	9	152078	152913	835	0	0	0	0	0	0.03	0.04	0.03	0.06	0.07	0.05	0.08	0.00664761
ASTN1	1	177061265	177164393	103128	0	0	0.01	0	0.01	0.01	0	0	0.01	0.02	0.01	0.02	0.00664761
DYNC2H1	11	103253448	103255414	1966	0	0	0.01	0.01	0	0	0.02	0.01	0.03	0.02	0.04	0.04	0.00664761
GRIP1	12	66420789	66432547	11758	0.01	0	0	0	0	0	0.01	0.01	0.01	0.02	0.01	0.02	0.00664761
CAB39L	13	49310993	49331946	20953	0	0	0.01	0	0.01	0.01	0	0	0.01	0.02	0.01	0.02	0.00664761
DLEU1	13	50648642	50711007	62365	0	0	0.01	0.01	0	0.01	0	0	0.01	0.02	0.01	0.02	0.00664761
COBLL1	2	164779785	164800533	20748	0	0	0.01	0	0.01	0.01	0	0	0.01	0.02	0.01	0.02	0.00664761
PRSS12	4	118303879	118305944	2065	0.01	0	0.01	0.01	0	0	0	0.01	0	0.02	0.02	0.01	0.00664761
RASGRF2	5	81088564	81092800	4236	0.01	0	0	0	0.01	0.01	0.01	0	0	0.02	0.02	0.01	0.00664761
ACOT12	5	81385826	81393987	8161	0	0	0.01	0	0.01	0.01	0	0	0.01	0.02	0.01	0.02	0.00664761
IMMP2L	7	110725825	110886592	160767	0	0	0.01	0	0	0.01	0	0.01	0.01	0.02	0.01	0.02	0.00664761
TSNARE1	8	142345892	142354636	8744	0	0	0	0.01	0.01	0.01	0.01	0	0	0.01	0.02	0.02	0.00664761
ELAVL2	9	23765099	23779236	14137	0	0	0.01	0	0	0.01	0.01	0	0.01	0.02	0.01	0.02	0.00664761
MRPL50	9	101390850	101398500	7650	0.04	0.04	0.03	0.04	0.03	0.04	0.03	0.03	0.04	0.03	0.02	0.02	0.00664761
PUM3	9	2807974	2810343	2369	0.02	0.05	0.07	0.03	0.04	0.02	0.03	0.1	0.04	0.13	0.07	0.12	0.00665181
TP53BP1	15	43493171	43497437	4266	0.01	0.02	0.03	0.01	0.02	0.01	0.02	0.02	0.02	0.06	0.03	0.03	0.0066586
FRMPD2B	10	46873820	46875931	2111	0	0	0	0	0.01	0	0	0	0	0.04	0	0.03	0.0066586
LINC00570	2	11400457	11402024	1567	0.02	0	0	0	0.02	0.03	0.02	0	0.05	0.08	0.03	0.07	0.0066586
NAB1	2	190673152	190676943	3791	0	0	0.01	0.02	0.01	0.03	0	0.01	0.02	0.03	0.03	0.04	0.0066586
WNK3	X	54233020	54236937	3917	0.02	0	0	0	0.01	0.02	0	0	0.02	0.03	0.02	0.04	0.0066586
MAPKBP1	15	41819650	41820831	1181	0.07	0.03	0.09	0.08	0.1	0.06	0.1	0.11	0.12	0.21	0.1	0.19	0.00666929
FBXL8	16	67160298	67161119	821	1.35	0.96	1.07	1.16	0.81	0.71	1.15	1.09	0.78	0.32	0.65	0.65	0.00667052
EIF2S3	X	24064335	24065997	1662	0.74	0.48	0.32	0.44	0.26	0.42	0.41	0.65	0.48	0.09	0.25	0.11	0.00667457
ZDHHC16	10	97451918	97452089	171	1.49	1.21	1.66	2.21	1.68	1.6	1.59	1.75	1.77	0.49	1.55	0.45	0.00667549
UCKL1	20	63944734	63945650	916	0.23	0.36	0.44	0.28	0.29	0.24	0.55	0.36	0.21	0.07	0.09	0.14	0.00668006
SWI5	9	128276755	128278633	1878	0.51	0.35	0.36	0.36	0.3	0.22	0.5	0.59	0.54	0.18	0.17	0.13	0.00668091
ANKRD20A4	9	64373700	64377520	3820	0	0.01	0	0	0.01	0.02	0.01	0	0.02	0.1	0.02	0.04	0.00668949
TPT1-AS1	13	45381217	45382824	1607	0.1	0.08	0.05	0.03	0.05	0.05	0.08	0.03	0.09	0.25	0.16	0.08	0.00669704
ADAMTS17	15	100074190	100096355	22165	0.01	0.02	0.03	0.03	0.05	0.08	0.02	0.03	0.04	0.12	0.06	0.08	0.00670142
RYR2	1	237555171	237566566	11395	0.01	0	0.02	0.01	0.05	0.08	0.01	0.02	0.01	0.16	0.05	0.09	0.0067031
VRK2	2	58086426	58088340	1914	0.04	0.07	0.14	0.04	0.08	0.11	0.07	0.08	0.09	0.26	0.11	0.17	0.00670796
HYOU1	11	119055418	119055488	70	0.17	0	0	0	0	0.16	0	0	0	0.19	0.26	0.14	0.00670899
TTC3	21	37147603	37148545	942	0.06	0	0.05	0	0.05	0.08	0.06	0	0.05	0.16	0.09	0.09	0.00671532
MYO1C	17	1492040	1492412	372	0.24	0.21	0.18	0.06	0.17	0.06	0.14	0.3	0.11	0	0	0	0.00672469
YAE1D1	7	39572881	39609609	36728	0.1	0.14	0.15	0.14	0.15	0.21	0.11	0.15	0.18	0.23	0.2	0.22	0.00674052
OPHN1	X	68048457	68052539	4082	0.01	0.01	0.01	0.01	0.03	0.05	0	0.01	0.03	0.15	0.03	0.08	0.00674052
TLE2	19	3029622	3045725	16103	0.01	0.01	0.02	0.02	0.04	0.02	0.01	0.01	0.02	0.07	0.04	0.03	0.00674546
GOLGA4	3	37287612	37289234	1622	0.03	0.11	0.11	0.06	0.05	0.09	0.1	0.08	0.12	0.02	0.01	0.03	0.00675351
DMXL1	5	119233467	119236313	2846	0.02	0.01	0.03	0	0.03	0.03	0	0.01	0.01	0.08	0.02	0.07	0.00676689
ACHE	7	100896281	100896552	271	0	0.09	0	0.07	0	0	0.09	0.08	0	0.18	0.3	0.07	0.00677022
KRTDAP	19	35490531	35495390	4859	0.17	0.19	0.17	0.4	0.5	0.55	0.18	0.19	0.25	0.89	0.51	0.58	0.00677313
SSUH2	3	8689159	8690634	1475	0.09	0.15	0.29	0.18	0.19	0.38	0.19	0.21	0.27	0.59	0.34	0.38	0.00678391
NEDD8-MDP1	14	24216070	24216851	781	0.26	0.37	0.26	0.24	0.42	0.43	0.38	0.19	0.27	0.56	0.4	0.6	0.00678702
GLOD4	17	765319	769868	4549	0.43	0.25	0.25	0.26	0.22	0.2	0.31	0.31	0.23	0.06	0.18	0.12	0.00678746
DCUN1D5	11	103079997	103082747	2750	1.06	1.1	1.03	0.86	0.74	0.89	1.23	0.94	1.19	0.49	0.83	0.58	0.00678757
AC091167.6	15	90282270	90284375	2105	0.1	0.04	0.06	0.09	0.05	0.07	0.11	0.06	0.14	0.02	0	0.02	0.00680722
HECTD2	10	91493508	91496213	2705	0	0.05	0.14	0.04	0.06	0.15	0.07	0.06	0.09	0.32	0.11	0.22	0.00680965
CASP8	2	201242925	201257979	15054	0.06	0.09	0.12	0.08	0.16	0.17	0.12	0.12	0.16	0.35	0.17	0.21	0.0068105
MYH14	19	50268367	50271408	3041	0.09	0.06	0.05	0.07	0.13	0.09	0.05	0.1	0.08	0.22	0.13	0.12	0.0068157
MIOS	7	7583372	7585635	2263	0.04	0.03	0.04	0.08	0.06	0.02	0	0.07	0.06	0.08	0.1	0.12	0.00681919
RYR2	1	237800075	237801855	1780	0	0.02	0.01	0.04	0.11	0.1	0.02	0.01	0.01	0.26	0.08	0.14	0.00682248
C20orf194	20	3343731	3348524	4793	0.04	0.03	0.01	0.03	0.04	0.02	0.03	0.06	0.05	0	0	0.01	0.00682248
DSP	6	7570563	7571382	819	0.03	0.07	0	0	0.06	0.03	0	0.03	0.03	0.11	0.05	0.11	0.00682248
GARNL3	9	127300982	127311635	10653	0.02	0.07	0.05	0.06	0.1	0.08	0.07	0.04	0.06	0.17	0.1	0.1	0.00682248
SETX	9	132297054	132298079	1025	0	0	0.03	0	0.02	0	0	0	0	0.03	0.06	0.02	0.00682248
SVIL	10	29508536	29512734	4198	0.05	0.07	0.07	0.04	0.04	0.03	0.05	0.07	0.04	0.02	0.02	0.02	0.00682248
BUB1B-PAK6	15	40221136	40226385	5249	0.22	0.69	0.89	0.65	0.9	1.22	0.59	0.79	0.86	1.72	1	1.57	0.00682731
ZNF280D	15	56677674	56678663	989	0.08	0.03	0.1	0.02	0.05	0.2	0.06	0.13	0.22	0.36	0.2	0.24	0.00682999
TSKS	19	49747472	49748084	612	0.36	0.09	0.2	0.22	0.19	0.23	0.37	0.35	0.37	0	0.12	0.03	0.00683948
WNK3	X	54308079	54309094	1015	0	0	0.05	0.02	0.07	0.07	0.06	0.05	0	0.21	0.06	0.13	0.00685517
FBRS	16	30659977	30660262	285	0.67	0.68	0.59	0.34	0.49	0.35	0.95	0.36	0.62	0.09	0.23	0.13	0.00688496
GTF2IRD2P1	7	73271614	73279979	8365	0.03	0.03	0.03	0.02	0.02	0.01	0.01	0.03	0.03	0.06	0.03	0.05	0.00689904
HEATR4	14	73478842	73480871	2029	0.01	0	0	0	0	0	0	0.01	0.01	0.05	0.02	0.01	0.00689904
SULT6B1	2	37171590	37175131	3541	0	0	0	0	0.01	0.01	0	0	0.01	0.05	0.01	0.02	0.00689904
AL033504.1	6	147737556	147741433	3877	0.01	0	0	0	0.01	0	0	0	0.01	0.05	0.01	0.02	0.00689904
NKAIN3	8	62249127	62473216	224089	0	0	0.01	0.02	0.02	0.03	0	0	0.01	0.03	0.03	0.04	0.00689904
NBPF1	1	16579402	16580744	1342	0.06	0.27	0.25	0.11	0.22	0.19	0.14	0.19	0.22	0.41	0.28	0.32	0.00690078
WDFY2	13	51753123	51755357	2234	0.19	0.34	0.39	0.31	0.42	0.58	0.41	0.32	0.38	0.94	0.46	0.68	0.00691249
PFDN6	6	33289920	33290173	253	4.49	4.47	4.63	3.69	3.4	3.91	4.69	6.34	5.43	1.59	2.76	3.28	0.00691601
MINDY1	1	151006871	151008247	1376	0.1	0.13	0.11	0.07	0.04	0.09	0.04	0.09	0.11	0.02	0.03	0.02	0.00691947
ALX4	11	44265183	44267493	2310	0.06	0.03	0	0.05	0.02	0.02	0.03	0.01	0	0.07	0.05	0.1	0.00692508
ASCC2	22	29806553	29806796	243	0.5	0.29	0.58	0.53	0.7	0.47	0.1	0.73	0.54	0	0.19	0.07	0.00695138
ZNF618	9	114008379	114008476	97	0.15	0	0.14	0.13	0	0	0	0	0	0.34	0.22	0.12	0.00695772
DUS2	16	68076719	68077339	620	1.08	0.91	0.9	0.98	0.82	0.53	1.24	1.13	0.89	0.51	0.46	0.6	0.00695911
GMCL1	2	69843261	69844130	869	0.06	0.03	0.06	0.05	0.06	0.08	0	0	0.03	0.24	0.05	0.17	0.00696446
SPATS2	12	49486348	49489464	3116	0.09	0.06	0.08	0.05	0.06	0.09	0.1	0.11	0.1	0.25	0.12	0.13	0.00697175
NDUFAB1	16	23587319	23590885	3566	0.96	0.84	0.75	0.72	0.52	0.53	0.73	1.01	0.86	0.3	0.42	0.51	0.0069884
RSL1D1	16	11850418	11851007	589	1.05	0.95	0.98	1.02	0.58	0.67	1.15	1.1	1.08	0.34	0.51	0.7	0.00698845
MED23	6	131621979	131623350	1371	0.06	0.11	0.13	0.04	0.11	0.18	0.09	0.13	0.04	0.2	0.18	0.2	0.00698945
FANCC	9	95127420	95135345	7925	0.01	0.01	0.02	0.02	0.03	0.04	0.02	0.03	0.03	0.07	0.04	0.04	0.00699534
SLC2A1	1	42951930	42958633	6703	0.02	0.04	0.02	0.04	0.03	0.04	0.04	0.06	0.04	0	0.01	0.02	0.00699534
TEX29	13	111320948	111328182	7234	0.01	0	0.02	0	0.01	0.03	0.02	0.01	0.02	0.06	0.03	0.03	0.00699534
NSF	17	46694662	46704758	10096	0.01	0.01	0.01	0.02	0.03	0	0.01	0.01	0.02	0.06	0.02	0.04	0.00699534
XKR6	8	11002481	11035200	32719	0.03	0.05	0.06	0.03	0.05	0.07	0.03	0.04	0.06	0.15	0.08	0.07	0.00699534
RRP12	10	97366621	97366741	120	1.18	1.79	2.05	1.42	1.82	1.97	1.51	1.91	2.54	3.46	3.62	1.97	0.0070017
ATP6V0D1	16	67439147	67439273	126	4.72	5.82	4.12	4.49	2.84	2.64	3.52	4.95	3.89	1.03	2.25	2.46	0.00701456
LINC00893	X	149539752	149540354	602	0	0.05	0.04	0.11	0	0	0.05	0.08	0.04	0.19	0.16	0.07	0.00703306
THAP7	22	21000432	21000646	214	5.87	5.34	5.12	4.97	4.68	4.75	6.86	5.43	5.85	4.22	3.31	4.3	0.00703736
Z75741.2	X	127730285	127730518	233	0	0	0.17	0.47	0.8	4.07	0.1	0	0.08	5.47	1.33	7.03	0.00704471
AL157392.3	10	13638120	13638645	525	0.32	0.26	0.32	0.17	0.26	0.17	0.26	0.31	0.21	0.16	0.04	0.15	0.00704671
OSTF1	9	75133401	75134345	944	0.28	0.22	0.3	0.12	0.26	0.16	0.19	0.29	0.25	0.03	0.17	0.05	0.00705024
XRCC5	2	216109457	216110466	1009	0	0	0.13	0.02	0.12	0.1	0	0.05	0.05	0.24	0.18	0.11	0.00708259
ANKRD29	18	23612190	23617731	5541	0.04	0.05	0.06	0.09	0.12	0.07	0.04	0.02	0.07	0.23	0.13	0.1	0.00709202
TIMM17B	X	48894225	48895037	812	1.9	2.13	1.92	2.08	2.17	1.84	2	1.72	1.96	1.78	1.46	1.67	0.00709284
NSFL1C	20	1458274	1463334	5060	0.08	0.1	0.07	0.1	0.06	0.1	0.11	0.13	0.08	0.21	0.12	0.14	0.00710728
INPP5A	10	132697919	132708312	10393	0.05	0.05	0.05	0.04	0.08	0.08	0.05	0.05	0.06	0.08	0.08	0.11	0.00710946
PSME4	2	53908843	53910074	1231	0	0	0	0.02	0	0	0	0	0.04	0.05	0.02	0.05	0.00710946
PHYHD1	9	128937944	128940368	2424	1.93	1.74	1.57	1.21	1.06	1.16	1.9	1.57	1.72	0.62	1	0.95	0.00711637
DENND3	8	141165289	141166189	900	0	0.07	0	0.08	0.08	0.05	0	0	0.03	0.23	0.13	0.07	0.00712015
WNK2	9	93268746	93268839	93	0	0	0	0	0.14	0	0	0.14	0	0.17	0.11	0.38	0.00712215
SEC13	3	10301374	10303550	2176	3.61	2.74	2.96	2.6	2.14	1.95	3.49	3.51	3.26	1.31	1.81	1.86	0.00712869
LRRTM4	2	77519864	77521667	1803	0	0	0.07	0.01	0.04	0.09	0	0.03	0.11	0.17	0.08	0.16	0.00713695
LMX1B	9	126615569	126640755	25186	0.05	0.06	0.05	0.11	0.09	0.14	0.03	0.04	0.05	0.24	0.12	0.14	0.00713695
SMC1A	X	53403893	53405011	1118	0.69	0.62	0.58	0.64	0.64	0.53	0.71	0.87	0.63	1.22	0.84	0.81	0.00713967
UBE2Q1	1	154551004	154551222	218	1	1.03	0.71	0.82	0.34	0.77	1.04	1.06	0.92	0.21	0.35	0.53	0.00714042
POLR3E	16	22332185	22333643	1458	1.24	1.01	1.19	0.87	0.62	0.7	1.38	1.42	1.06	0.3	0.57	0.53	0.00714586
MMS19	10	97458900	97459222	322	0.41	0.47	0.73	0.31	0.57	0.71	0.24	0.53	0.57	0.78	0.79	1.03	0.00714857
MAD1L1	7	1980791	2002064	21273	0.06	0.08	0.11	0.12	0.14	0.16	0.09	0.09	0.11	0.23	0.14	0.18	0.00715922
LONRF1	8	12729387	12731735	2348	0	0	0.02	0	0	0.01	0	0.01	0.04	0.05	0.02	0.06	0.00716489
PRDX6	1	173485507	173486254	747	6.05	5.62	5.56	5.1	4.92	4.93	4.89	4.1	4.37	4.3	3.4	3.5	0.00716848
AC080112.1	17	40361137	40362930	1793	0.09	0.12	0.07	0.05	0.04	0.01	0.07	0.07	0.07	0	0.01	0	0.00717039
LRPAP1	4	3516198	3517660	1462	0.59	0.82	0.79	0.37	0.44	0.52	0.72	0.75	0.6	0.17	0.37	0.32	0.00717102
ILF2	1	153665336	153665662	326	16.77	11.8	12.64	11.91	10.97	8.91	13.92	16.42	11.24	2.64	9.31	7.59	0.00717395
PRF1	10	70600932	70602644	1712	0.05	0	0.02	0.04	0	0.03	0	0.02	0.03	0.13	0.04	0.07	0.00717553
AC068587.2	8	12580394	12580985	591	0.46	0.57	0.65	1.69	1.08	1.65	0.67	0.77	0.81	1.96	1.83	1.75	0.00717712
RUNDC3A	17	44317870	44318095	225	0.35	0.4	0.61	0.4	0.49	0.08	0.1	0.34	0.16	0.71	0.68	0.67	0.0071952
POLR3B	12	106369350	106369582	232	0.09	0	0	0	0	0	0	0.08	0	0.1	0.13	0.07	0.00720646
AGO4	1	35832185	35832436	251	0.25	0.19	0.24	0.07	0.15	0	0.19	0.24	0.23	0	0	0	0.00721562
GPR108	19	6735958	6736591	633	0.2	0.09	0.12	0.18	0.11	0.15	0.18	0.15	0.15	0.14	0.48	0.4	0.00721897
PYM1	12	55927267	55927317	50	1.34	1.53	2.44	2.08	1.42	1.26	1.77	1.86	2.13	0.44	1.03	1.13	0.00721934
MYBPC2	19	50460179	50461541	1362	0.02	0	0.02	0	0.07	0.04	0	0.02	0.02	0.14	0.05	0.07	0.00721996
SHROOM1	5	132823128	132823249	121	1.17	0.59	0.77	1.3	1.09	0.74	0.45	0.76	0.36	0.15	0.2	0.11	0.00722361
SEMA3A	7	83981478	83985435	3957	0.01	0.01	0.03	0.02	0.01	0.02	0.02	0.01	0.05	0.1	0.02	0.1	0.00723413
TDRD3	13	60461040	60467237	6197	0.05	0.13	0.22	0.08	0.25	0.37	0.09	0.22	0.34	0.58	0.27	0.66	0.00725672
CNFN	19	42387242	42387339	97	1.02	1.17	1.43	0.92	0.54	1.65	1.01	0.85	0.54	0.5	0.11	0.12	0.00725678
CACNA1C	12	2120430	2217461	97031	0.01	0.01	0.02	0.02	0.01	0.03	0.01	0.01	0.02	0.05	0.02	0.04	0.00725749
LINC01980	3	27834136	27848700	14564	0.01	0	0.02	0.01	0.02	0.03	0.02	0.01	0.02	0.03	0.03	0.05	0.00725749
ALX4	11	44267622	44275347	7725	0.06	0.13	0.1	0.15	0.12	0.17	0.11	0.1	0.11	0.19	0.2	0.16	0.00726305
MKS1	17	58208250	58208512	262	0.56	0.18	1.09	0.72	1.03	0.97	0.55	0.85	0.44	1.46	1.04	1.73	0.00726831
SLC25A37	8	23531925	23541469	9544	0.1	0.19	0.29	0.34	0.4	0.35	0.15	0.18	0.25	0.82	0.41	0.44	0.00726831
NCOR2	12	124325583	124326122	539	0.68	0.57	0.62	0.73	0.63	0.42	0.57	0.57	0.33	0.21	0.42	0.26	0.00727921
LGR4	11	27391165	27392446	1281	0.02	0.07	0.04	0.06	0.06	0.14	0.02	0.04	0.02	0.12	0.11	0.23	0.00728969
ENG	9	127824974	127825230	256	0.08	0	0.08	0.07	0	0	0	0.08	0.3	0.47	0.25	0.2	0.00729407
C8orf31	8	143054303	143057059	2756	0	0	0	0.39	0.36	0.34	0	0	0.01	0.49	0.45	0.52	0.00729773
PRH1	12	10826358	10831073	4715	0.04	0.03	0.07	0.01	0.06	0.05	0.01	0.06	0.07	0.16	0.06	0.12	0.00730924
PPME1	11	74225256	74230244	4988	0.01	0.01	0.01	0.01	0.01	0.02	0	0.01	0.01	0.05	0.02	0.02	0.00731462
ZNF280A	22	22515701	22520088	4387	0.01	0.01	0	0.01	0.01	0.01	0.01	0.01	0.02	0	0	0	0.00731462
DLC1	8	13160279	13214266	53987	0	0.01	0.01	0.01	0.01	0.02	0.01	0.01	0.01	0.02	0.02	0.02	0.00731462
ATG4A	X	108131358	108134056	2698	0.01	0	0.01	0.01	0.01	0.01	0.01	0.01	0.02	0	0	0	0.00731462
ANXA9	1	150984676	150986335	1659	0	0	0	0	0	0	0	0	0	0.02	0	0.01	0.00731462
ATP1A2	1	160125542	160127551	2009	0	0	0	0	0	0	0	0	0	0.02	0.01	0	0.00731462
VSTM4	10	49047044	49048477	1433	0	0	0	0	0	0	0	0	0	0	0.01	0.02	0.00731462
DUSP13	10	75095795	75097711	1916	0	0	0	0	0	0	0	0	0	0.02	0	0.01	0.00731462
PLCE1	10	94265958	94268928	2970	0	0	0	0	0	0	0	0	0	0	0.01	0.02	0.00731462
CPN1	10	100042573	100048757	6184	0	0	0	0	0	0	0	0	0	0.02	0.01	0	0.00731462
SLK	10	103990839	103992597	1758	0	0	0	0	0	0	0	0	0	0.02	0	0.04	0.00731462
CFAP43	10	104152726	104161036	8310	0	0	0	0	0	0	0	0	0	0.02	0	0.01	0.00731462
SBF2	11	10028557	10029764	1207	0	0	0	0	0	0	0	0	0	0	0.02	0.04	0.00731462
NAV2	11	20095767	20097576	1809	0	0	0	0	0	0	0	0	0	0.02	0	0.01	0.00731462
RAB3IL1	11	61908306	61917356	9050	0.02	0	0.01	0.01	0.01	0.01	0.01	0.01	0.01	0	0	0	0.00731462
LRP5	11	68429700	68433601	3901	0.08	0.06	0.1	0.05	0.09	0.12	0.07	0.1	0.14	0.04	0.04	0.01	0.00731462
UBASH3B	11	122777210	122779376	2166	0	0	0	0	0	0	0	0	0	0	0.01	0.02	0.00731462
GALNT8	12	4746258	4760957	14699	0	0	0	0	0	0	0	0	0	0.02	0	0.01	0.00731462
LRRK2	12	40328460	40334966	6506	0	0	0	0	0	0	0	0	0	0.02	0	0.01	0.00731462
SOAT2	12	53119253	53120785	1532	0	0	0	0	0	0	0	0	0	0.02	0.01	0	0.00731462
AC073578.2	12	131447970	131453884	5914	0	0	0	0	0	0	0	0	0	0.01	0	0.02	0.00731462
MTMR6	13	25267941	25274070	6129	0.02	0.02	0.02	0.01	0.03	0.03	0.01	0.01	0.03	0.05	0.03	0.04	0.00731462
AL079307.1	14	51767140	51771788	4648	0	0	0	0	0	0	0	0	0	0	0.01	0.02	0.00731462
STRC	15	43618356	43618658	302	0	0	0	0	0	0	0	0	0	0	0.06	0.12	0.00731462
LINC00928	15	89505858	89508960	3102	0	0	0	0	0	0	0	0	0	0	0.01	0.02	0.00731462
AC005632.1	16	21538794	21547400	8606	0	0	0	0	0	0	0	0	0	0.02	0.01	0	0.00731462
AC105411.1	16	80507769	80526838	19069	0.01	0.01	0.01	0.01	0.01	0.01	0.01	0.01	0.01	0.02	0.01	0.03	0.00731462
NLRP1	17	5533988	5536850	2862	0	0	0	0	0	0	0	0	0	0	0.01	0.02	0.00731462
PIK3R5	17	8912517	8915699	3182	0	0	0	0	0	0	0	0	0	0.02	0.01	0	0.00731462
CACNA1G	17	50562108	50563202	1094	0	0	0	0	0	0	0	0	0	0	0.02	0.04	0.00731462
RPL23AP87	17	83229894	83239923	10029	0.01	0.01	0	0.01	0.02	0.01	0.01	0.01	0.01	0	0	0	0.00731462
PTPRM	18	7946977	7949180	2203	0	0	0	0	0	0	0	0	0	0.01	0	0.02	0.00731462
PSMA8	18	26140109	26144558	4449	0	0	0	0	0	0	0	0	0	0.01	0	0.02	0.00731462
MAG	19	35300404	35302447	2043	0	0	0	0	0	0	0	0	0	0.02	0	0.01	0.00731462
PSG6	19	42855718	42866463	10745	0	0	0	0	0	0	0	0	0	0.02	0.01	0	0.00731462
SBK3	19	55541526	55544099	2573	0	0	0	0	0	0	0	0	0	0.02	0	0.01	0.00731462
CMPK2	2	6855177	6861183	6006	0	0	0	0	0	0	0	0	0	0.02	0	0.01	0.00731462
PLGLA	2	106382221	106386279	4058	0	0	0	0	0	0	0	0	0	0.02	0.01	0	0.00731462
MAP2	2	209722021	209723594	1573	0	0	0	0	0	0	0	0	0	0.02	0	0.01	0.00731462
TASP1	20	13483337	13509634	26297	0	0	0	0	0	0	0	0	0	0.02	0	0.01	0.00731462
SEC14L3	22	30467077	30468507	1430	0	0	0	0	0	0	0	0	0	0	0.01	0.02	0.00731462
NFAM1	22	42387078	42397857	10779	0	0	0	0	0	0	0	0	0	0.02	0	0.01	0.00731462
DLEC1P1	3	38326385	38328899	2514	0	0	0	0	0	0	0	0	0	0	0.01	0.02	0.00731462
DNAH12	3	57502479	57504015	1536	0	0	0	0	0	0	0	0	0	0.02	0	0.01	0.00731462
HGD	3	120641807	120644318	2511	0	0	0	0	0	0	0	0	0	0	0.01	0.02	0.00731462
LINC01471	3	127481374	127485560	4186	0	0	0	0	0	0	0	0	0	0.02	0.01	0	0.00731462
CLSTN2	3	140558857	140562137	3280	0	0	0	0	0	0	0	0	0	0.02	0.01	0	0.00731462
SSR3	3	156554125	156554736	611	0	0.05	0	0.04	0	0	0	0	0	0.09	0.06	0.03	0.00731462
XXYLT1	3	195070111	195085901	15790	0.03	0.02	0.02	0.02	0.02	0.02	0.02	0.02	0.01	0.01	0.01	0.01	0.00731462
SLC2A9	4	9995973	9996780	807	0	0	0	0	0	0	0	0	0	0.04	0.02	0	0.00731462
KIAA1109	4	122331541	122333628	2087	0	0	0	0	0	0	0	0	0	0.02	0	0.01	0.00731462
CPE	4	165361311	165378941	17630	0.01	0.01	0	0.02	0.01	0.01	0.01	0.01	0.01	0	0	0	0.00731462
UBE2QL1	5	6449247	6491217	41970	0.01	0.01	0.01	0.02	0.01	0.01	0	0.01	0.01	0.02	0.02	0.02	0.00731462
FAM172A	5	93776243	93784194	7951	0.01	0	0.01	0.01	0.01	0.02	0	0.02	0.01	0.05	0.01	0.06	0.00731462
FER	5	108830790	108832769	1979	0	0	0	0	0	0	0	0	0	0.02	0	0.01	0.00731462
ACSL6	5	131999624	132001811	2187	0	0	0	0	0	0	0	0	0	0.01	0.02	0	0.00731462
FYN	6	111720062	111740980	20918	0.02	0.02	0.01	0.02	0.02	0.03	0.02	0.02	0.02	0.03	0.03	0.03	0.00731462
SGK1	6	134207431	134211449	4018	0	0	0	0	0	0	0	0	0	0.02	0.01	0	0.00731462
PDE10A	6	165418777	165428657	9880	0	0	0	0	0	0	0	0	0	0.02	0	0.01	0.00731462
SDK1	7	3639110	3641957	2847	0	0	0.03	0.01	0.02	0.01	0	0	0.02	0.06	0.02	0.04	0.00731462
VWDE	7	12331197	12333464	2267	0.01	0	0	0	0.02	0.02	0	0.01	0.03	0.06	0.02	0.04	0.00731462
ELMO1	7	37211517	37213334	1817	0	0	0	0	0	0	0	0	0	0.02	0.01	0	0.00731462
ELN	7	74054769	74056270	1501	0	0	0	0	0	0	0	0	0	0.04	0	0.02	0.00731462
NCF1C	7	75163019	75165123	2104	0	0	0	0	0	0	0	0	0	0.02	0.01	0	0.00731462
AC211486.3	7	75326060	75327623	1563	0	0	0	0	0	0	0	0	0	0.02	0.01	0	0.00731462
MAGI2	7	78158350	78159798	1448	0	0	0	0	0	0	0	0	0	0	0.01	0.02	0.00731462
CFAP69	7	90252020	90255422	3402	0	0	0	0	0	0	0	0	0	0	0.01	0.02	0.00731462
CYP3A4	7	99772689	99778027	5338	0	0.01	0.01	0.02	0.01	0.01	0.01	0.01	0.01	0.02	0.02	0.02	0.00731462
CDHR3	7	106020544	106022197	1653	0	0	0	0	0	0	0	0	0	0.02	0.01	0	0.00731462
RP1L1	8	10621772	10622592	820	0	0	0	0	0	0	0	0	0	0.04	0.02	0	0.00731462
PIWIL2	8	22318275	22352798	34523	0	0	0	0	0	0	0	0	0	0.02	0.01	0	0.00731462
STC1	8	23852384	23854045	1661	0	0	0	0	0	0	0	0	0	0.02	0	0.01	0.00731462
WRN	8	31088965	31090464	1499	0	0	0	0	0	0	0	0	0	0.02	0.01	0	0.00731462
AC023200.1	8	76904678	76911936	7258	0	0	0	0	0	0	0	0	0	0	0.01	0.02	0.00731462
AC037450.1	8	88010703	88012083	1380	0	0	0	0	0	0	0	0	0	0	0.01	0.02	0.00731462
PTPRD	9	8486349	8492861	6512	0	0	0	0	0	0	0	0	0	0.02	0	0.01	0.00731462
RGS3	9	113444927	113460244	15317	0	0	0	0	0	0	0	0	0	0.02	0	0.01	0.00731462
ARSD	X	2920723	2921902	1179	0	0	0	0	0	0	0	0	0	0	0.02	0.04	0.00731462
BX510359.2	X	52545716	52547569	1853	0	0	0	0	0	0	0	0	0	0.02	0.01	0	0.00731462
DMRTC1	X	72875974	72877721	1747	0	0	0	0	0	0	0	0	0	0.02	0	0.01	0.00731462
PRRG3	X	151695544	151698306	2762	0	0	0	0	0	0	0	0	0	0.02	0.01	0	0.00731462
ATP2B3	X	153546129	153547834	1705	0	0	0	0	0	0	0	0	0	0.02	0	0.01	0.00731462
PNCK	X	153672220	153672565	345	0	0	0	0	0	0	0	0	0	0	0.1	0.05	0.00731462
LINC00513	7	130916132	130927561	11429	0.02	0.01	0.03	0.02	0.03	0.06	0.03	0.04	0.03	0.07	0.05	0.06	0.00731462
ATG10	5	82010094	82058494	48400	0.07	0.07	0.07	0.07	0.08	0.07	0.06	0.07	0.07	0.08	0.08	0.08	0.00731462
METTL13	1	171794527	171796481	1954	1.71	1.52	1.76	1.65	1.3	1.25	1.76	1.85	1.67	0.64	1.32	1.2	0.00732151
CASK	X	41622634	41626603	3969	0.12	0.24	0.33	0.13	0.24	0.37	0.11	0.17	0.28	0.55	0.33	0.44	0.00732847
HSPA4	5	133052357	133052768	411	1.52	2.12	1.71	2.09	2.56	2.55	1.36	1.2	1.25	3.5	2.38	3.21	0.00733706
SEMA6B	19	4550930	4552421	1491	0.02	0	0.02	0.05	0.05	0.05	0.02	0.02	0.05	0.08	0.1	0.05	0.00733922
PPIB	15	64162154	64162851	697	6.22	6.51	6.54	7.28	7.47	6.94	6.07	6.95	5.48	4.07	5.08	5.96	0.00734595
GNAO1	16	56226571	56235012	8441	0.01	0.04	0.05	0.02	0.06	0.05	0.02	0.03	0.06	0.15	0.05	0.1	0.0073476
CD2BP2	16	30354322	30354603	281	4.61	4.66	3.26	2.25	3.08	2.77	4.26	4.77	3.56	1.74	1.69	2.09	0.00735769
CCS	11	66600549	66605153	4604	0.83	0.58	0.46	0.5	0.45	0.47	0.66	0.65	0.7	0.2	0.35	0.38	0.00735863
KDM6B	17	7852336	7852494	158	0.22	0.13	0.33	0.3	0.21	0.32	0.51	0.33	0.21	0	0.09	0.09	0.00737042
SULT6B1	2	37196082	37196487	405	0	0	0	0.1	0	0	0	0	0	0.2	0.09	0.05	0.00737087
COPZ2	17	48033302	48033862	560	0.13	0.15	0.09	0.12	0.08	0.25	0.05	0.08	0.2	0	0	0	0.00737881
LARS2	3	45519790	45520218	428	0.05	0.06	0.05	0.05	0.05	0.1	0.06	0.05	0.05	0.06	0.17	0.14	0.00738006
HEATR1	1	236558529	236558994	465	0.15	0.17	0.15	0.09	0.09	0.19	0.06	0.2	0.19	0.18	0.39	0.3	0.00740025
TAB2	6	149399184	149400226	1042	0	0	0.05	0.05	0.07	0.14	0.09	0.1	0.12	0.29	0.1	0.23	0.00741845
GABRB3	15	26567733	26580318	12585	0.02	0.04	0.11	0.04	0.1	0.14	0.08	0.08	0.12	0.23	0.13	0.17	0.00742116
VPS13C	15	62013992	62020478	6486	0	0.02	0.02	0.02	0.03	0.07	0.02	0.02	0.06	0.13	0.04	0.11	0.00743797
MSRA	8	10054658	10058969	4311	0.03	0.03	0.04	0.04	0.07	0.09	0	0.05	0.05	0.11	0.09	0.09	0.00744615
INPP5B	1	37865888	37866458	570	0.43	0.39	0.34	0.54	0.28	0.36	0.35	0.5	0.48	0.15	0.33	0.14	0.00745084
SLU7	5	160404880	160405030	150	0.12	0.13	0.34	0.21	0.21	0.11	0.13	0.11	0.11	0.53	0.18	0.58	0.00745736
FAM234A	16	247069	248243	1174	0.47	0.31	0.29	0.12	0.17	0.19	0.39	0.4	0.42	0.05	0.1	0.02	0.00745857
YAF2	12	42237800	42238154	354	0	0.07	0.06	0.23	0.06	0.06	0.07	0	0	0.29	0.2	0.16	0.00746934
DYNLT1	6	158642788	158644681	1893	0.66	0.48	0.61	0.81	0.78	0.94	0.53	0.63	0.63	1.21	1.08	0.8	0.00747754
FGFR1	8	38414901	38415869	968	0.16	0.37	0.61	0.44	0.68	0.51	0.34	0.55	0.37	1.71	0.6	0.97	0.0074776
BRCA1	17	43050190	43051062	872	0.36	0.34	0.41	0.35	0.36	0.31	0.27	0.55	0.57	0.07	0.18	0.25	0.00748062
NIPAL3	1	24445244	24449480	4236	0.01	0	0.02	0.04	0.01	0.04	0.02	0.01	0.02	0.05	0.04	0.05	0.00748085
KSR2	12	117471320	117476463	5143	0.01	0.01	0.03	0	0.02	0.03	0.03	0.03	0.01	0.06	0.03	0.05	0.00748085
CAST	5	96663166	96675538	12372	0.01	0.01	0.02	0.01	0.01	0.02	0.01	0.01	0.01	0.07	0.02	0.03	0.00748085
PIP4K2A	10	22691830	22693952	2122	0	0	0.01	0	0.01	0	0	0	0	0	0.05	0.04	0.00748085
PRKD1	14	29626556	29629040	2484	0.01	0	0.02	0.01	0	0.04	0	0.01	0.02	0.04	0.03	0.05	0.00748085
DNAH11	7	21745063	21748579	3516	0	0	0	0	0.01	0.01	0	0	0	0.05	0	0.04	0.00748085
IGF2R	6	160070058	160071909	1851	0.04	0.07	0.1	0.11	0.12	0.1	0.07	0.07	0.1	0.37	0.14	0.16	0.00748771
MAP7D3	X	136240486	136241159	673	0.07	0.09	0.18	0.07	0.14	0.21	0	0.22	0.31	0.56	0.32	0.28	0.00749798
LRRFIP2	3	37173026	37174118	1092	0.6	0.52	0.69	0.41	0.36	0.39	0.42	0.61	0.56	0.28	0.24	0.3	0.00750133
LIMA1	12	50229984	50231664	1680	0.08	0.15	0.08	0.16	0.18	0.09	0.06	0.11	0.18	0.39	0.17	0.24	0.00750243
SDK1	7	3476057	3619079	143022	0.01	0.02	0.04	0.03	0.05	0.14	0.02	0.03	0.06	0.19	0.07	0.18	0.00750379
CHMP6	17	80997341	80998365	1024	0.08	0.03	0.05	0.02	0	0.05	0.09	0.05	0.02	0.12	0.1	0.09	0.00750718
MGAT4B	5	179798835	179798927	92	7.65	7.87	6.17	6.23	5.98	4.38	7.24	5.68	6.38	2.24	5.42	3.52	0.00751426
MRPL57	13	21176717	21176911	194	2.06	1.9	2.3	2.04	1.91	1.38	2.25	1.71	1.99	0.68	1.73	1.15	0.00753298
KIF1C	17	5004645	5004854	209	1.77	1.49	0.82	0.93	1.38	0.88	1.29	0.81	1.29	0.54	0.65	0.23	0.00753549
NDUFS7	19	1387847	1387999	152	0.11	0.26	0	0.31	0	0.11	0	0	0	0.53	0.44	0.19	0.00754222
DLEU1	13	50221299	50224280	2981	0.02	0.03	0.12	0.01	0.12	0.3	0.01	0.08	0.14	0.52	0.14	0.43	0.00754405
NBEAL1	2	203167360	203169746	2386	0.21	0.25	0.34	0.22	0.27	0.27	0.25	0.2	0.25	0.59	0.28	0.41	0.00755661
MSH6	2	47783493	47783584	91	0	0.34	0	0	0.14	0.57	0.17	0	0.14	0.87	0.35	0.63	0.00755835
KIF26B	1	245611976	245614772	2796	0	0	0	0	0	0.02	0	0	0	0.02	0.01	0.02	0.00756118
SORCS1	10	106709341	106730049	20708	0	0	0	0	0.01	0.01	0	0	0	0.03	0.01	0.01	0.00756118
SCUBE2	11	9079509	9089706	10197	0.01	0	0.01	0	0.01	0.01	0	0	0.01	0.03	0.01	0.02	0.00756118
NAV2	11	20068398	20077551	9153	0	0	0	0	0.01	0	0	0	0.01	0.03	0.01	0.01	0.00756118
FAT3	11	92524949	92697383	172434	0	0	0	0	0	0.02	0	0	0	0.02	0.01	0.02	0.00756118
CPNE8	12	38848662	38873003	24341	0	0	0	0	0	0.01	0	0	0.01	0.03	0.01	0.01	0.00756118
LINC00598	13	40460409	40466506	6097	0.05	0.07	0.07	0.08	0.08	0.11	0.05	0.08	0.1	0.11	0.11	0.14	0.00756118
GLDN	15	51377500	51383435	5935	0	0.01	0	0	0	0.01	0	0	0	0.03	0.01	0.01	0.00756118
TMIGD2	19	4298345	4302339	3994	0	0.01	0	0.01	0	0.01	0	0.01	0.01	0.03	0.02	0.01	0.00756118
LTBP1	2	33063113	33110581	47468	0	0	0.01	0	0.01	0.01	0	0.01	0.01	0.03	0.01	0.02	0.00756118
LTBP1	2	33222151	33243661	21510	0.01	0	0.01	0	0.01	0.01	0	0	0.01	0.03	0.01	0.02	0.00756118
ABCA12	2	214968807	214970272	1465	0	0	0	0.02	0	0	0	0	0	0.02	0.01	0.02	0.00756118
TNS1	2	217886646	217890327	3681	0	0	0	0	0.01	0.01	0	0	0	0.03	0.01	0.01	0.00756118
PLCB1	20	8708752	8715861	7109	0	0	0	0.01	0	0	0	0	0.01	0.03	0.01	0.01	0.00756118
PREX1	20	48681335	48688656	7321	0	0	0	0	0	0.01	0	0	0.01	0.03	0.01	0.01	0.00756118
ENPEP	4	110506757	110509652	2895	0	0	0	0.01	0	0.01	0	0	0	0.01	0.01	0.03	0.00756118
PRSS12	4	118335651	118338175	2524	0	0.01	0	0	0.01	0	0	0	0	0.03	0.01	0.01	0.00756118
LIFR-AS1	5	38647435	38653076	5641	0.01	0.01	0.01	0	0.02	0.01	0.01	0.02	0.02	0.03	0.02	0.03	0.00756118
DMXL1	5	119171969	119175260	3291	0.01	0	0	0	0	0.01	0	0	0	0.03	0.01	0.01	0.00756118
AL357054.2	6	713888	747942	34054	0	0.01	0	0.01	0	0.01	0	0.01	0.01	0.03	0.01	0.02	0.00756118
LYRM4	6	5109491	5113070	3579	0.11	0.13	0.15	0.06	0.08	0.07	0.09	0.11	0.11	0.05	0.04	0.04	0.00756118
ARHGEF10	8	1898525	1903280	4755	0.02	0.02	0.01	0.02	0.03	0.02	0.01	0.01	0.02	0	0.01	0	0.00756118
SLCO5A1	8	69700495	69704891	4396	0.01	0	0.01	0.01	0.01	0	0	0	0.01	0.03	0.01	0.02	0.00756118
VPS13B	8	99642498	99661353	18855	0	0	0.01	0	0.01	0.01	0	0.01	0.01	0.03	0.01	0.02	0.00756118
LINC01505	9	106639436	106664752	25316	0	0	0	0	0.01	0.01	0	0	0	0.01	0.01	0.03	0.00756118
MUSK	9	110668983	110682673	13690	0	0.01	0	0.01	0.01	0.01	0	0.01	0	0.03	0.01	0.02	0.00756118
RNF220	1	44545552	44573001	27449	0.01	0.01	0.01	0.02	0.02	0.02	0.01	0.02	0.02	0.04	0.03	0.02	0.00756118
AGTPBP1	9	85589681	85592559	2878	0.03	0.03	0.02	0.03	0.02	0.02	0.02	0.02	0.03	0	0.01	0.02	0.00756118
CEP72	5	624579	633768	9189	0.02	0.01	0.02	0.02	0.01	0.02	0.02	0.01	0.03	0	0	0.01	0.00756118
UGGT2	13	95999307	96013306	13999	0.04	0.03	0.03	0.04	0.03	0.04	0.04	0.03	0.04	0.05	0.04	0.06	0.00756118
TAF9B	X	78131773	78133337	1564	0.36	0.45	0.53	0.56	0.69	0.93	0.6	0.49	0.67	1.11	0.8	0.94	0.00756541
AP3B1	5	78003077	78015409	12332	0.03	0.04	0.1	0.02	0.05	0.07	0.05	0.05	0.09	0.17	0.07	0.15	0.00757464
CACUL1	10	118686168	118686597	429	0.11	0.06	0.27	0.05	0.2	0.2	0.13	0.26	0.2	0.44	0.21	0.55	0.00758696
ATG2B	14	96325922	96328346	2424	0.02	0.01	0.03	0	0.01	0.06	0.05	0.02	0.01	0.1	0.04	0.08	0.0075927
FOCAD	9	20944774	20946700	1926	0.04	0.05	0.06	0.06	0	0.08	0.07	0.04	0.08	0	0.01	0	0.0075927
CTSH	15	78922205	78922992	787	2.01	2.3	1.84	1.5	1.29	1.74	1.94	2.3	2.19	0.75	1.25	1.39	0.00759992
FAM13B	5	137946395	137948954	2559	0.13	0.21	0.06	0.13	0.1	0.1	0.14	0.15	0.17	0.02	0.06	0.05	0.00760476
EPHA10	1	37715020	37715853	833	0.12	0.11	0	0.03	0.09	0.06	0.04	0.03	0.06	0.21	0.12	0.13	0.00760738
DPY30	2	32023474	32023676	202	0.48	0.22	0.37	0.26	0.44	0.72	0.66	0.19	0	0.77	1.32	0.72	0.007623
NIN	14	50761911	50763825	1914	0.03	0.1	0.07	0.04	0.04	0.17	0.05	0.07	0.08	0.43	0.18	0.14	0.007627
TBPL1	6	133984723	133985883	1160	0.46	0.39	0.94	0.78	0.93	1.48	0.79	0.87	0.91	2.71	1.12	1.72	0.00763326
MCRIP1	17	81823820	81824286	466	0.31	0.58	0.45	0.32	0.57	1.2	0.47	0.54	0.28	1.76	0.86	1.11	0.00763563
POC1B	12	89492115	89497038	4923	0.01	0.09	0.05	0.06	0.07	0.06	0.04	0.03	0.09	0.2	0.1	0.1	0.0076429
DTNA	18	34879719	34882068	2349	0	0.03	0.01	0.01	0.01	0.03	0.01	0.03	0.01	0.12	0.02	0.07	0.00764527
SIN3A	15	75451746	75452963	1217	0.46	0.27	0.32	0.2	0.26	0.25	0.28	0.17	0.18	0.1	0.1	0.07	0.00764773
PSMB6	17	4796296	4796727	431	1.25	1.98	1.7	1.76	1.71	1.48	1.93	1.32	1.6	1.12	1.25	1	0.00764942
HADHB	2	26277160	26278613	1453	0.17	0.08	0.13	0.2	0.1	0.1	0.19	0.18	0.17	0.04	0.07	0.06	0.00765867
RPAP1	15	41522250	41522505	255	0.65	0.37	0.64	0.81	0.9	0.61	0.75	0.55	0.82	1.21	0.94	0.95	0.00766041
KAT5	11	65713848	65714494	646	0.54	0.7	0.3	0.38	0.54	0.84	0.62	0.49	0.54	0.22	0.21	0.26	0.00766165
WDFY2	13	51739175	51751309	12134	0.01	0.02	0.03	0.03	0.02	0.05	0.01	0.02	0.06	0.1	0.04	0.08	0.0076754
SEC24D	4	118836614	118838553	1939	0.06	0.06	0.06	0.03	0.04	0.08	0.05	0.1	0.08	0.03	0	0.02	0.0076754
DNAJC7	17	41997239	42000481	3242	0.16	0.1	0.11	0.1	0.1	0.1	0.13	0.09	0.21	0.01	0.05	0.06	0.00767745
[truncated: 229,137+ more rows]

## Sheet: Figure6e
	FAM90A1
		upper band (unspliced)	lower band (spliced)	intron retention	normalized intron retention			average	sd
	rCD1_1	1.23759e+08	1.73112e+08	0.416877	2.44267		rCD1	1.96733	0.361166
	rCD1_2	9.70138e+07	2.00941e+08	0.325599	1.90783		DMSO	1	0.218895
	rCD1_3	1.1215e+08	2.39133e+08	0.319259	1.87068
	rCD1_4	7.60989e+07	1.54473e+08	0.330044	1.93387
	rCD1_5	9.75172e+07	1.55828e+08	0.384918	2.25541
	rCD1_6	7.06027e+07	2.26269e+08	0.237823	1.39351
	DMSO_1	3.63177e+07	1.35899e+08	0.210884	1.23566
	DMSO_2	3.10057e+07	1.16866e+08	0.209679	1.2286
	DMSO_3	9.35553e+06	7.00154e+07	0.117871	0.690658
	DMSO_4	2.09058e+07	9.57969e+07	0.179137	1.04964
	DMSO_5	1.52005e+07	7.59252e+07	0.166808	0.977403
	DMSO_6	1.29774e+07	7.99778e+07	0.139609	0.818031
	CDC6
		upper band (unspliced)	lower band (spliced)	intron retention	normalized intron retention			average	sd
	rCD1_1	1.01846e+07	1.75953e+09	0.00575492	2.5327		rCD1	1.80673	0.380125
	rCD1_2	6.92974e+06	1.76675e+09	0.00390698	1.71943		DMSO	1	0.107711
	rCD1_3	6.49701e+06	1.69302e+09	0.00382285	1.68241
	rCD1_4	5.51227e+06	1.44058e+09	0.00381185	1.67757
	rCD1_5	6.33001e+06	1.52768e+09	0.00412644	1.81602
	rCD1_6	4.42265e+06	1.37377e+09	0.00320902	1.41226
	DMSO_1	3.35934e+06	1.55983e+09	0.00214903	0.945772
	DMSO_2	3.46393e+06	1.39975e+09	0.00246857	1.0864
	DMSO_3	2.80856e+06	1.2414e+09	0.00225731	0.993425
	DMSO_4	2.65543e+06	9.97945e+08	0.00265384	1.16793
	DMSO_5	2.73481e+06	1.35652e+09	0.00201199	0.885463
	DMSO_6	2.74553e+06	1.30917e+09	0.00209276	0.921008
	LETM2
		upper band (unspliced)	lower band (spliced)	intron retention	normalized intron retention			average	sd
	rCD1_1	1.44966e+07	1.50025e+09	0.00957031	1.76597		rCD1	1.66982	0.443237
	rCD1_2	5.7515e+06	4.80891e+08	0.0118187	2.18087		DMSO	1	0.233121
	rCD1_3	7.96994e+06	8.58188e+08	0.00920149	1.69792
	rCD1_4	1.14639e+07	1.10108e+09	0.0103042	1.9014
	rCD1_5	8.58338e+06	9.74165e+08	0.00873406	1.61166
	rCD1_6	5.83006e+06	1.24355e+09	0.00466638	0.86107
	DMSO_1	5.54011e+06	8.12592e+08	0.00677165	1.24955
	DMSO_2	4.83095e+06	8.14836e+08	0.0058938	1.08756
	DMSO_3	4.1401e+06	7.55573e+08	0.00544955	1.00559
	DMSO_4	4.0525e+06	6.11515e+08	0.00658336	1.2148
	DMSO_5	5.16393e+06	1.29722e+09	0.00396499	0.731645
	DMSO_6	4.1839e+06	1.08188e+09	0.00385235	0.710861
